# Supplementary material for: Trichlorido[4-meth­oxy-2,6-bis­(2-pyrimidin-2-yl-κN)phenyl-κC 1]platinum(IV) acetonitrile monosolvate
Source: Acta Crystallogr Sect E Struct Rep Online. 2012 Aug 25;68(Pt 9):m1210–1. doi: 10.1107/S1600536812036410 (PMC3435621; doi:10.1107/S1600536812036410)
Supplement: Supplementary file 1 [file e-68-m1210-sup1.cif]

##############################################################################
#                                                                            #
# This CIF contains the data in a paper accepted for publication in          #
# Acta Crystallographica Section E. It conforms to the requirements of       #
# Notes for Authors for Acta Crystallographica Section E, and has been       #
# peer reviewed under the auspices of the IUCr Commission on Journals.       #
#                                                                            #
# Full details of the Crystallographic Information File format               #
# are given in the paper "The Crystallographic Information File (CIF):       #
# a New Standard Archive File for Crystallography" by S. R. Hall, F. H.      #
# Allen and I. D. Brown [Acta Cryst. (1991), A47, 655-685].                  #
#                                                                            #
# The current version of the core CIF dictionary is obtainable from          #
# ftp://ftp.iucr.org/pub/cif_core.dic.                                       #
#                                                                            #
# Software is freely available for graphical display of the structure(s)     #
# in this CIF. For information consult the CIF software page                 #
# http://www.iucr.org/resources/cif/software.                                #
#                                                                            #
# This file may be used for bona fide research purposes within the           #
# scientific community so long as proper attribution is given to the journal # 
# article from which it was obtained.                                        #
#                                                                            #
##############################################################################
data_I
_audit_creation_method     SHELXL-97
_chemical_name_systematic
;
Trichlorido[4-methoxy-2,6-bis(2-pyrimidin-2-yl-\k<i>N</i>)phenyl-
\k<i>C</i>^1^]platinum(IV) acetonitrile monosolvate
;
_chemical_name_common     ?
_chemical_formula_moiety     'C15 H11 Cl3 N4 O Pt, C2 H3 N'
_chemical_formula_sum     'C17 H14 Cl3 N5 O Pt'
_chemical_formula_iupac     '[Pt (C15 H11 N4 O) Cl3], C2 H3 N'
_chemical_formula_weight     605.77
_chemical_melting_point     ?
_symmetry_cell_setting     triclinic
_symmetry_space_group_name_H-M     'P -1 '
_symmetry_space_group_name_Hall     '-P 1'
loop_
    _symmetry_equiv_pos_as_xyz
    'x, y, z'
    '-x, -y, -z'
_cell_length_a     8.5739(8)
_cell_length_b     10.3371(10)
_cell_length_c     12.6610(12)
_cell_angle_alpha     68.955(2)
_cell_angle_beta     80.033(2)
_cell_angle_gamma     70.619(2)
_cell_volume     986.09(16)
_cell_formula_units_Z     2
_cell_measurement_reflns_used     3770
_cell_measurement_theta_min     4.640
_cell_measurement_theta_max     56.404
_cell_measurement_temperature     293(2)
_exptl_crystal_description     prismatic
_exptl_crystal_colour     red
_exptl_crystal_size_max     0.213
_exptl_crystal_size_mid     0.156
_exptl_crystal_size_min     0.134
_exptl_crystal_density_diffrn     2.040
_exptl_crystal_density_meas     ?
_exptl_crystal_density_method     'not measured'
_exptl_crystal_F_000     576
_exptl_absorpt_coefficient_mu     7.539
_exptl_absorpt_correction_type     multi-scan
_exptl_absorpt_process_details     '(SADABS; Bruker, 2000)'
_exptl_absorpt_correction_T_min     0.3456
_exptl_absorpt_correction_T_max     1.0000
_exptl_special_details     ?
_diffrn_ambient_temperature     293(2)
_diffrn_radiation_type     MoK\a
_diffrn_radiation_wavelength     0.71073
_diffrn_radiation_source     'fine-focus sealed tube'
_diffrn_radiation_monochromator     graphite
_diffrn_measurement_device_type     'Bruker SMART CCD area-detector'
_diffrn_measurement_method     'phi and omega scans'
_diffrn_detector_area_resol_mean     ?
_diffrn_reflns_number     5788
_diffrn_reflns_av_R_equivalents     0.0263
_diffrn_reflns_av_sigmaI/netI     0.0464
_diffrn_reflns_theta_min     1.73
_diffrn_reflns_theta_max     25.50
_diffrn_reflns_theta_full     25.50
_diffrn_measured_fraction_theta_max     0.998
_diffrn_measured_fraction_theta_full     0.998
_diffrn_reflns_limit_h_min     -9
_diffrn_reflns_limit_h_max     10
_diffrn_reflns_limit_k_min     -12
_diffrn_reflns_limit_k_max     11
_diffrn_reflns_limit_l_min     -15
_diffrn_reflns_limit_l_max     9
_diffrn_standards_number     ?
_diffrn_standards_interval_count     ?
_diffrn_standards_interval_time     ?
_diffrn_standards_decay_%     ?
_refine_special_details
;
Refinement of <i>F</i>^2^ against ALL reflections. The weighted <i>R</i>-factor
<i>wR</i> and goodness of fit <i>S</i> are based on <i>F</i>^2^, conventional
<i>R</i>-factors <i>R</i> are based on <i>F</i>, with <i>F</i> set to zero for
negative <i>F</i>^2^. The threshold expression of <i>F</i>^2^ >
\s(<i>F</i>^2^) is used only for calculating <i>R</i>-factors(gt) <i>etc</i>.
and is not relevant to the choice of reflections for refinement.
<i>R</i>-factors based on <i>F</i>^2^ are statistically about twice as large
as those based on <i>F</i>, and <i>R</i>- factors based on ALL data will be
even larger.
;
_reflns_number_total     3666
_reflns_number_gt     3442
_reflns_threshold_expression     I>2sigma(I)
_refine_ls_structure_factor_coef     Fsqd
_refine_ls_matrix_type     full
_refine_ls_R_factor_all     0.0353
_refine_ls_R_factor_gt     0.0333
_refine_ls_wR_factor_gt     0.0838
_refine_ls_wR_factor_ref     0.0851
_refine_ls_goodness_of_fit_ref     1.035
_refine_ls_restrained_S_all     1.035
_refine_ls_number_reflns     3666
_refine_ls_number_parameters     246
_refine_ls_number_restraints     0
_refine_ls_hydrogen_treatment     constr
_refine_ls_weighting_scheme     calc
_refine_ls_weighting_details
         'calc w=1/[\s^2^(Fo^2^)+(0.0539P)^2^+0.0000P] where P=(Fo^2^+2Fc^2^)/3'
_atom_sites_solution_hydrogens     geom
_atom_sites_solution_primary     direct
_atom_sites_solution_secondary     difmap
_refine_ls_shift/su_max     0.002
_refine_ls_shift/su_mean     0.000
_refine_diff_density_max     1.633
_refine_diff_density_min     -1.609
_refine_ls_extinction_method     none
_refine_ls_extinction_coef     ?
loop_
    _atom_type_symbol
    _atom_type_description
    _atom_type_scat_dispersion_real
    _atom_type_scat_dispersion_imag
    _atom_type_scat_source
    'C' 'C' 0.0033 0.0016
                         'International Tables Vol C Tables 4.2.6.8 and 6.1.1.4'
    'H' 'H' 0.0000 0.0000
                         'International Tables Vol C Tables 4.2.6.8 and 6.1.1.4'
    'N' 'N' 0.0061 0.0033
                         'International Tables Vol C Tables 4.2.6.8 and 6.1.1.4'
    'O' 'O' 0.0106 0.0060
                         'International Tables Vol C Tables 4.2.6.8 and 6.1.1.4'
    'Cl' 'Cl' 0.1484 0.1585
                         'International Tables Vol C Tables 4.2.6.8 and 6.1.1.4'
    'Pt' 'Pt' -1.7033 8.3905
                         'International Tables Vol C Tables 4.2.6.8 and 6.1.1.4'
_computing_data_collection     '<i>SMART</i> (Bruker, 2000)'
_computing_cell_refinement     '<i>SAINT</i> (Bruker, 2000)'
_computing_data_reduction     '<i>SAINT</i> (Bruker, 2000)'
_computing_structure_solution     'SHELXS97 (Sheldrick, 2008)'
_computing_structure_refinement     'SHELXL97 (Sheldrick, 2008)'
_computing_molecular_graphics     '<i>SHELXTL</i> (Sheldrick, 2008)'
_computing_publication_material     '<i>SHELXTL</i> (Sheldrick, 2008)'
loop_
    _atom_site_type_symbol
    _atom_site_label
    _atom_site_fract_x
    _atom_site_fract_y
    _atom_site_fract_z
    _atom_site_U_iso_or_equiv
    _atom_site_adp_type
    _atom_site_calc_flag
    _atom_site_refinement_flags
    _atom_site_occupancy
    _atom_site_symmetry_multiplicity
    _atom_site_disorder_assembly
    _atom_site_disorder_group
    Pt Pt1 0.69455(2) 0.665972(19) 0.713419(15) 0.03224(10) Uani d . 1 1 . .
    Cl Cl1 0.6637(2) 0.92214(17) 0.62623(15) 0.0597(5) Uani d . 1 1 . .
    Cl Cl2 0.52290(17) 0.70939(16) 0.87099(12) 0.0391(3) Uani d . 1 1 . .
    Cl Cl3 0.8607(2) 0.6190(2) 0.55999(15) 0.0585(4) Uani d . 1 1 . .
    N N1 0.9051(5) 0.6081(5) 0.7956(4) 0.0329(9) Uani d . 1 1 . .
    N N2 1.1004(5) 0.4043(5) 0.9078(4) 0.0388(10) Uani d . 1 1 . .
    N N3 0.5022(5) 0.6499(5) 0.6493(4) 0.0371(10) Uani d . 1 1 . .
    N N4 0.3832(6) 0.4766(6) 0.6415(4) 0.0440(11) Uani d . 1 1 . .
    N N5 0.0658(16) 0.0090(12) 0.7024(13) 0.160(5) Uani d . 1 1 . .
    O O1 0.7849(6) 0.0280(4) 0.9438(4) 0.0601(13) Uani d . 1 1 . .
    C C1 0.9599(6) 0.4644(6) 0.8559(4) 0.0356(11) Uani d . 1 1 . .
    C C2 0.9942(6) 0.6958(6) 0.7895(4) 0.0374(12) Uani d . 1 1 . .
    H H2 0.9576 0.7943 0.7494 0.045 Uiso calc R 1 1 . .
    C C3 1.1408(7) 0.6384(7) 0.8433(5) 0.0443(14) Uani d . 1 1 . .
    H H3 1.2042 0.6970 0.8410 0.053 Uiso calc R 1 1 . .
    C C4 1.1898(7) 0.4928(7) 0.9001(5) 0.0453(14) Uani d . 1 1 . .
    H H4 1.2896 0.4530 0.9351 0.054 Uiso calc R 1 1 . .
    C C5 0.7221(7) 0.4595(5) 0.7844(5) 0.0355(12) Uani d . 1 1 . .
    C C6 0.8542(6) 0.3786(6) 0.8534(5) 0.0368(11) Uani d . 1 1 . .
    C C7 0.8712(7) 0.2321(6) 0.9065(5) 0.0444(13) Uani d . 1 1 . .
    H H7 0.9557 0.1741 0.9551 0.053 Uiso calc R 1 1 . .
    C C8 0.7599(8) 0.1731(6) 0.8860(5) 0.0451(13) Uani d . 1 1 . .
    C C9 0.6325(7) 0.2562(6) 0.8115(5) 0.0442(13) Uani d . 1 1 . .
    H H9 0.5622 0.2138 0.7965 0.053 Uiso calc R 1 1 . .
    C C10 0.6146(7) 0.4025(6) 0.7612(5) 0.0381(12) Uani d . 1 1 . .
    C C11 0.4924(6) 0.5123(6) 0.6806(5) 0.0360(11) Uani d . 1 1 . .
    C C12 0.2798(7) 0.5850(7) 0.5684(5) 0.0483(14) Uani d . 1 1 . .
    H H12 0.2031 0.5635 0.5387 0.058 Uiso calc R 1 1 . .
    C C13 0.2806(8) 0.7262(8) 0.5348(5) 0.0498(15) Uani d . 1 1 . .
    H H13 0.2053 0.7991 0.4846 0.060 Uiso calc R 1 1 . .
    C C14 0.3954(7) 0.7570(6) 0.5772(5) 0.0422(13) Uani d . 1 1 . .
    H H14 0.3991 0.8519 0.5560 0.051 Uiso calc R 1 1 . .
    C C15 0.7049(9) -0.0469(6) 0.9062(7) 0.0591(17) Uani d . 1 1 . .
    H H15A 0.5871 -0.0096 0.9179 0.089 Uiso calc R 1 1 . .
    H H15B 0.7401 -0.1485 0.9485 0.089 Uiso calc R 1 1 . .
    H H15C 0.7336 -0.0331 0.8270 0.089 Uiso calc R 1 1 . .
    C C16 0.2570(14) 0.1329(11) 0.7295(10) 0.100(3) Uani d . 1 1 . .
    H H16A 0.2050 0.2357 0.7068 0.150 Uiso calc R 1 1 . .
    H H16B 0.3587 0.1123 0.6845 0.150 Uiso calc R 1 1 . .
    H H16C 0.2800 0.0975 0.8081 0.150 Uiso calc R 1 1 . .
    C C17 0.1486(13) 0.0629(10) 0.7132(9) 0.092(3) Uani d . 1 1 . .
loop_
    _atom_site_aniso_label
    _atom_site_aniso_U_11
    _atom_site_aniso_U_22
    _atom_site_aniso_U_33
    _atom_site_aniso_U_12
    _atom_site_aniso_U_13
    _atom_site_aniso_U_23
    Pt1 0.03207(14) 0.03471(14) 0.03470(14) -0.01178(9) -0.01267(9) -0.01011(9)
    Cl1 0.0748(11) 0.0444(8) 0.0617(10) -0.0267(8) -0.0317(8) 0.0017(7)
    Cl2 0.0331(6) 0.0485(8) 0.0416(7) -0.0113(6) -0.0103(5) -0.0183(6)
    Cl3 0.0460(8) 0.0979(13) 0.0518(9) -0.0305(9) 0.0021(7) -0.0415(9)
    N1 0.033(2) 0.038(2) 0.032(2) -0.0095(18) -0.0098(17) -0.0137(18)
    N2 0.033(2) 0.048(3) 0.038(2) -0.008(2) -0.0151(18) -0.015(2)
    N3 0.035(2) 0.040(2) 0.041(2) -0.0109(19) -0.0124(19) -0.012(2)
    N4 0.037(2) 0.054(3) 0.049(3) -0.011(2) -0.014(2) -0.024(2)
    N5 0.174(11) 0.130(9) 0.227(14) -0.102(9) 0.068(10) -0.101(9)
    O1 0.077(3) 0.035(2) 0.078(3) -0.019(2) -0.037(3) -0.012(2)
    C1 0.035(3) 0.042(3) 0.036(3) -0.008(2) -0.010(2) -0.020(2)
    C2 0.036(3) 0.042(3) 0.040(3) -0.016(2) -0.005(2) -0.014(2)
    C3 0.040(3) 0.066(4) 0.044(3) -0.026(3) -0.006(2) -0.027(3)
    C4 0.031(3) 0.064(4) 0.045(3) -0.009(3) -0.010(2) -0.025(3)
    C5 0.038(3) 0.027(2) 0.043(3) -0.008(2) -0.012(2) -0.011(2)
    C6 0.034(3) 0.037(3) 0.043(3) -0.006(2) -0.015(2) -0.015(2)
    C7 0.048(3) 0.040(3) 0.048(3) -0.008(3) -0.024(3) -0.014(2)
    C8 0.050(3) 0.032(3) 0.056(4) -0.009(2) -0.011(3) -0.017(2)
    C9 0.046(3) 0.039(3) 0.057(4) -0.017(2) -0.018(3) -0.016(3)
    C10 0.037(3) 0.041(3) 0.042(3) -0.012(2) -0.013(2) -0.014(2)
    C11 0.033(3) 0.040(3) 0.040(3) -0.012(2) -0.010(2) -0.014(2)
    C12 0.036(3) 0.069(4) 0.052(4) -0.021(3) -0.010(3) -0.026(3)
    C13 0.042(3) 0.061(4) 0.048(3) -0.011(3) -0.021(3) -0.014(3)
    C14 0.043(3) 0.043(3) 0.042(3) -0.013(2) -0.019(2) -0.008(2)
    C15 0.071(4) 0.032(3) 0.083(5) -0.014(3) -0.025(4) -0.022(3)
    C16 0.088(6) 0.098(7) 0.120(8) -0.039(5) -0.007(6) -0.033(6)
    C17 0.100(7) 0.063(5) 0.118(8) -0.041(5) 0.021(6) -0.032(5)
_geom_special_details
;
All e.s.d.'s (except the e.s.d. in the dihedral angle between two l.s. planes)
are estimated using the full covariance matrix. The cell e.s.d.'s are taken
into account individually in the estimation of e.s.d.'s in distances, angles
and torsion angles; correlations between e.s.d.'s in cell parameters are only
used when they are defined by crystal symmetry. An approximate (isotropic)
treatment of cell e.s.d.'s is used for estimating e.s.d.'s involving l.s.
planes.
;
loop_
    _geom_bond_atom_site_label_1
    _geom_bond_atom_site_label_2
    _geom_bond_site_symmetry_2
    _geom_bond_distance
    _geom_bond_publ_flag
    Pt1 C5 . 1.944(5) yes
    Pt1 N3 . 2.038(4) yes
    Pt1 N1 . 2.046(4) yes
    Pt1 Cl3 . 2.3018(16) yes
    Pt1 Cl2 . 2.3528(15) yes
    Pt1 Cl1 . 2.4160(15) yes
    N1 C2 . 1.342(7) ?
    N1 C1 . 1.363(7) ?
    N2 C1 . 1.324(6) ?
    N2 C4 . 1.345(8) ?
    N3 C14 . 1.337(7) ?
    N3 C11 . 1.360(7) ?
    N4 C11 . 1.334(7) ?
    N4 C12 . 1.334(8) ?
    N5 C17 . 1.088(14) ?
    O1 C8 . 1.373(7) ?
    O1 C15 . 1.422(8) ?
    C1 C6 . 1.474(7) ?
    C2 C3 . 1.381(8) ?
    C2 H2 . 0.9300 ?
    C3 C4 . 1.366(9) ?
    C3 H3 . 0.9300 ?
    C4 H4 . 0.9300 ?
    C5 C10 . 1.364(8) ?
    C5 C6 . 1.391(7) ?
    C6 C7 . 1.387(8) ?
    C7 C8 . 1.391(8) ?
    C7 H7 . 0.9300 ?
    C8 C9 . 1.405(8) ?
    C9 C10 . 1.380(8) ?
    C9 H9 . 0.9300 ?
    C10 C11 . 1.475(7) ?
    C12 C13 . 1.368(9) ?
    C12 H12 . 0.9300 ?
    C13 C14 . 1.368(8) ?
    C13 H13 . 0.9300 ?
    C14 H14 . 0.9300 ?
    C15 H15A . 0.9600 ?
    C15 H15B . 0.9600 ?
    C15 H15C . 0.9600 ?
    C16 C17 . 1.431(14) ?
    C16 H16A . 0.9600 ?
    C16 H16B . 0.9600 ?
    C16 H16C . 0.9600 ?
loop_
    _geom_angle_atom_site_label_1
    _geom_angle_atom_site_label_2
    _geom_angle_atom_site_label_3
    _geom_angle_site_symmetry_1
    _geom_angle_site_symmetry_3
    _geom_angle
    _geom_angle_publ_flag
    C5 Pt1 N3 . . 80.3(2) ?
    C5 Pt1 N1 . . 80.7(2) ?
    N3 Pt1 N1 . . 160.70(19) ?
    C5 Pt1 Cl3 . . 89.32(18) ?
    N3 Pt1 Cl3 . . 88.69(14) ?
    N1 Pt1 Cl3 . . 88.14(13) ?
    C5 Pt1 Cl2 . . 89.57(17) ?
    N3 Pt1 Cl2 . . 90.54(14) ?
    N1 Pt1 Cl2 . . 92.28(13) ?
    Cl3 Pt1 Cl2 . . 178.74(5) ?
    C5 Pt1 Cl1 . . 179.24(16) ?
    N3 Pt1 Cl1 . . 100.49(13) ?
    N1 Pt1 Cl1 . . 98.58(13) ?
    Cl3 Pt1 Cl1 . . 90.63(7) ?
    Cl2 Pt1 Cl1 . . 90.48(6) ?
    C2 N1 C1 . . 119.4(4) ?
    C2 N1 Pt1 . . 126.1(4) ?
    C1 N1 Pt1 . . 114.4(3) ?
    C1 N2 C4 . . 116.8(5) ?
    C14 N3 C11 . . 119.1(5) ?
    C14 N3 Pt1 . . 126.8(4) ?
    C11 N3 Pt1 . . 114.0(3) ?
    C11 N4 C12 . . 116.2(5) ?
    C8 O1 C15 . . 117.5(5) ?
    N2 C1 N1 . . 123.3(5) ?
    N2 C1 C6 . . 122.2(5) ?
    N1 C1 C6 . . 114.4(4) ?
    N1 C2 C3 . . 119.4(5) ?
    N1 C2 H2 . . 120.3 ?
    C3 C2 H2 . . 120.3 ?
    C4 C3 C2 . . 118.0(5) ?
    C4 C3 H3 . . 121.0 ?
    C2 C3 H3 . . 121.0 ?
    N2 C4 C3 . . 123.1(5) ?
    N2 C4 H4 . . 118.5 ?
    C3 C4 H4 . . 118.5 ?
    C10 C5 C6 . . 124.2(5) ?
    C10 C5 Pt1 . . 118.4(4) ?
    C6 C5 Pt1 . . 117.3(4) ?
    C7 C6 C5 . . 117.3(5) ?
    C7 C6 C1 . . 129.5(5) ?
    C5 C6 C1 . . 113.2(5) ?
    C6 C7 C8 . . 119.1(5) ?
    C6 C7 H7 . . 120.5 ?
    C8 C7 H7 . . 120.5 ?
    O1 C8 C7 . . 114.8(5) ?
    O1 C8 C9 . . 122.9(5) ?
    C7 C8 C9 . . 122.3(5) ?
    C10 C9 C8 . . 118.0(5) ?
    C10 C9 H9 . . 121.0 ?
    C8 C9 H9 . . 121.0 ?
    C5 C10 C9 . . 118.9(5) ?
    C5 C10 C11 . . 112.4(5) ?
    C9 C10 C11 . . 128.6(5) ?
    N4 C11 N3 . . 123.5(5) ?
    N4 C11 C10 . . 121.6(5) ?
    N3 C11 C10 . . 114.8(5) ?
    N4 C12 C13 . . 123.4(5) ?
    N4 C12 H12 . . 118.3 ?
    C13 C12 H12 . . 118.3 ?
    C12 C13 C14 . . 118.1(6) ?
    C12 C13 H13 . . 120.9 ?
    C14 C13 H13 . . 120.9 ?
    N3 C14 C13 . . 119.6(6) ?
    N3 C14 H14 . . 120.2 ?
    C13 C14 H14 . . 120.2 ?
    O1 C15 H15A . . 109.5 ?
    O1 C15 H15B . . 109.5 ?
    H15A C15 H15B . . 109.5 ?
    O1 C15 H15C . . 109.5 ?
    H15A C15 H15C . . 109.5 ?
    H15B C15 H15C . . 109.5 ?
    C17 C16 H16A . . 109.5 ?
    C17 C16 H16B . . 109.5 ?
    H16A C16 H16B . . 109.5 ?
    C17 C16 H16C . . 109.5 ?
    H16A C16 H16C . . 109.5 ?
    H16B C16 H16C . . 109.5 ?
    N5 C17 C16 . . 179.0(14) ?
loop_
    _geom_torsion_atom_site_label_1
    _geom_torsion_atom_site_label_2
    _geom_torsion_atom_site_label_3
    _geom_torsion_atom_site_label_4
    _geom_torsion_site_symmetry_1
    _geom_torsion_site_symmetry_2
    _geom_torsion_site_symmetry_3
    _geom_torsion_site_symmetry_4
    _geom_torsion
    _geom_torsion_publ_flag
    C5 Pt1 N1 C2 . . . . 176.2(5) ?
    N3 Pt1 N1 C2 . . . . 167.2(5) ?
    Cl3 Pt1 N1 C2 . . . . 86.5(4) ?
    Cl2 Pt1 N1 C2 . . . . -94.6(4) ?
    Cl1 Pt1 N1 C2 . . . . -3.8(4) ?
    C5 Pt1 N1 C1 . . . . 0.1(4) ?
    N3 Pt1 N1 C1 . . . . -8.9(7) ?
    Cl3 Pt1 N1 C1 . . . . -89.6(4) ?
    Cl2 Pt1 N1 C1 . . . . 89.2(4) ?
    Cl1 Pt1 N1 C1 . . . . -179.9(3) ?
    C5 Pt1 N3 C14 . . . . -178.9(5) ?
    N1 Pt1 N3 C14 . . . . -169.9(5) ?
    Cl3 Pt1 N3 C14 . . . . -89.3(5) ?
    Cl2 Pt1 N3 C14 . . . . 91.7(5) ?
    Cl1 Pt1 N3 C14 . . . . 1.1(5) ?
    C5 Pt1 N3 C11 . . . . -2.8(4) ?
    N1 Pt1 N3 C11 . . . . 6.2(8) ?
    Cl3 Pt1 N3 C11 . . . . 86.8(4) ?
    Cl2 Pt1 N3 C11 . . . . -92.3(4) ?
    Cl1 Pt1 N3 C11 . . . . 177.2(4) ?
    C4 N2 C1 N1 . . . . 0.8(8) ?
    C4 N2 C1 C6 . . . . 177.2(5) ?
    C2 N1 C1 N2 . . . . -1.5(8) ?
    Pt1 N1 C1 N2 . . . . 174.9(4) ?
    C2 N1 C1 C6 . . . . -178.2(5) ?
    Pt1 N1 C1 C6 . . . . -1.9(6) ?
    C1 N1 C2 C3 . . . . 0.7(8) ?
    Pt1 N1 C2 C3 . . . . -175.2(4) ?
    N1 C2 C3 C4 . . . . 0.7(8) ?
    C1 N2 C4 C3 . . . . 0.7(8) ?
    C2 C3 C4 N2 . . . . -1.5(9) ?
    N3 Pt1 C5 C10 . . . . 0.7(5) ?
    N1 Pt1 C5 C10 . . . . -176.3(5) ?
    Cl3 Pt1 C5 C10 . . . . -88.0(5) ?
    Cl2 Pt1 C5 C10 . . . . 91.4(5) ?
    Cl1 Pt1 C5 C10 . . . .  -18E1(3)
                                    ?
    N3 Pt1 C5 C6 . . . . 178.9(5) ?
    N1 Pt1 C5 C6 . . . . 1.9(4) ?
    Cl3 Pt1 C5 C6 . . . . 90.1(4) ?
    Cl2 Pt1 C5 C6 . . . . -90.5(4) ?
    Cl1 Pt1 C5 C6 . . . . 4(14) ?
    C10 C5 C6 C7 . . . . -3.6(9) ?
    Pt1 C5 C6 C7 . . . . 178.3(4) ?
    C10 C5 C6 C1 . . . . 174.7(5) ?
    Pt1 C5 C6 C1 . . . . -3.4(7) ?
    N2 C1 C6 C7 . . . . 4.6(9) ?
    N1 C1 C6 C7 . . . . -178.6(6) ?
    N2 C1 C6 C5 . . . . -173.4(5) ?
    N1 C1 C6 C5 . . . . 3.4(7) ?
    C5 C6 C7 C8 . . . . 1.8(9) ?
    C1 C6 C7 C8 . . . . -176.2(6) ?
    C15 O1 C8 C7 . . . . -164.5(6) ?
    C15 O1 C8 C9 . . . . 15.3(10) ?
    C6 C7 C8 O1 . . . . -178.9(6) ?
    C6 C7 C8 C9 . . . . 1.2(10) ?
    O1 C8 C9 C10 . . . . 177.5(6) ?
    C7 C8 C9 C10 . . . . -2.7(9) ?
    C6 C5 C10 C9 . . . . 2.2(9) ?
    Pt1 C5 C10 C9 . . . . -179.8(4) ?
    C6 C5 C10 C11 . . . . -176.8(5) ?
    Pt1 C5 C10 C11 . . . . 1.3(7) ?
    C8 C9 C10 C5 . . . . 1.0(9) ?
    C8 C9 C10 C11 . . . . 179.8(6) ?
    C12 N4 C11 N3 . . . . -0.3(8) ?
    C12 N4 C11 C10 . . . . -179.5(5) ?
    C14 N3 C11 N4 . . . . 1.4(8) ?
    Pt1 N3 C11 N4 . . . . -175.0(4) ?
    C14 N3 C11 C10 . . . . -179.4(5) ?
    Pt1 N3 C11 C10 . . . . 4.2(6) ?
    C5 C10 C11 N4 . . . . 175.7(5) ?
    C9 C10 C11 N4 . . . . -3.2(9) ?
    C5 C10 C11 N3 . . . . -3.6(7) ?
    C9 C10 C11 N3 . . . . 177.5(6) ?
    C11 N4 C12 C13 . . . . -0.9(9) ?
    N4 C12 C13 C14 . . . . 1.1(10) ?
    C11 N3 C14 C13 . . . . -1.2(9) ?
    Pt1 N3 C14 C13 . . . . 174.7(5) ?
    C12 C13 C14 N3 . . . . 0.0(9) ?
loop_
    _geom_hbond_atom_site_label_D
    _geom_hbond_atom_site_label_H
    _geom_hbond_atom_site_label_A
    _geom_hbond_site_symmetry_A
    _geom_hbond_distance_DH
    _geom_hbond_distance_HA
    _geom_hbond_distance_DA
    _geom_hbond_angle_DHA
    C14 H14 Cl1 2_676 0.93 2.61 3.330(6) 135.1
    C4 H4 Cl2 2_767 0.93 2.84 3.680(6) 151.4
    C12 H12 Cl3 1_455 0.93 2.78 3.509(6) 135.7
_iucr_refine_instructions_details
;
TITL cd21219 in P-1
CELL 0.71073   8.5739  10.3371  12.6610  68.955  80.033  70.619
ZERR    2.00   0.0008   0.0010   0.0012   0.002   0.002   0.002
LATT 1
SFAC C  H  N  O  Cl Pt
UNIT 34 28 10 2 6 2
omit 2 1 3
OMIT  -3.00  51.00
L.S. 10
ACTA
BOND  $H
FMAP 2
PLAN 20
eqiv $1 -x+1,-y+2,-z+1
eqiv $2 -x+2,-y+1,-z+2
eqiv $3 x-1,y,z
conf
htab
htab c14 cl1_$1
htab c4 cl2_$2
htab c12 cl3_$3
mpla n1 n2 c1 c2 c3 c4
mpla n3 n4 c11 c12 c13 c14
mpla c5 > c10
mpla n1 n2 c1 c2 c3 c4
wpdb -1
WGHT  0.053900  0.000000
FVAR  0.351460
Pt1    6   0.694554  0.665971  0.713419 11.000000  0.032060  0.034710 =
           0.034700 -0.010110 -0.012660 -0.011780
Cl1    5   0.663665  0.922142  0.626237 11.000000  0.074770  0.044360 =
           0.061770  0.001650 -0.031710 -0.026660
Cl2    5   0.522898  0.709390  0.870992 11.000000  0.033100  0.048550 =
           0.041670 -0.018340 -0.010320 -0.011330
Cl3    5   0.860709  0.619046  0.559990 11.000000  0.045960  0.097850 =
           0.051810 -0.041540  0.002110 -0.030440
N1     3   0.905147  0.608106  0.795602 11.000000  0.032680  0.038100 =
           0.032490 -0.013760 -0.009810 -0.009560
N2     3   1.100400  0.404314  0.907751 11.000000  0.033410  0.047730 =
           0.038510 -0.014870 -0.015130 -0.008420
N3     3   0.502174  0.649860  0.649257 11.000000  0.034590  0.039570 =
           0.040810 -0.012510 -0.012470 -0.010880
N4     3   0.383215  0.476559  0.641482 11.000000  0.037140  0.054510 =
           0.049190 -0.024230 -0.013640 -0.010960
N5     3   0.065837  0.008955  0.702531 11.000000  0.174250  0.130450 =
           0.226960 -0.100780  0.067940 -0.101730
O1     4   0.784915  0.027951  0.943740 11.000000  0.076640  0.035190 =
           0.077610 -0.011880 -0.037420 -0.018620
C1     1   0.959924  0.464385  0.855853 11.000000  0.035210  0.042090 =
           0.036120 -0.019960 -0.009550 -0.008060
C2     1   0.994235  0.695802  0.789491 11.000000  0.036600  0.042010 =
           0.039560 -0.014470 -0.004900 -0.016270
AFIX 43
H2     2   0.957655  0.794308  0.749384 11.000000 -1.200000
AFIX 0
C3     1   1.140764  0.638360  0.843334 11.000000  0.039890  0.066110 =
           0.043800 -0.026690 -0.006390 -0.025520
AFIX 43
H3     2   1.204207  0.697014  0.841007 11.000000 -1.200000
AFIX 0
C4     1   1.189740  0.492778  0.900125 11.000000  0.031130  0.064460 =
           0.045380 -0.024990 -0.010110 -0.008830
AFIX 43
H4     2   1.289545  0.452984  0.935156 11.000000 -1.200000
AFIX 0
C5     1   0.722089  0.459513  0.784437 11.000000  0.038420  0.026860 =
           0.043220 -0.010680 -0.012160 -0.008100
C6     1   0.854202  0.378610  0.853420 11.000000  0.034250  0.036730 =
           0.042740 -0.015290 -0.014570 -0.005840
C7     1   0.871182  0.232107  0.906481 11.000000  0.048310  0.040230 =
           0.048510 -0.014280 -0.023740 -0.007590
AFIX 43
H7     2   0.955743  0.174123  0.955099 11.000000 -1.200000
AFIX 0
C8     1   0.759909  0.173084  0.885954 11.000000  0.049870  0.032110 =
           0.055650 -0.016600 -0.011350 -0.008520
C9     1   0.632460  0.256197  0.811476 11.000000  0.046490  0.038860 =
           0.056790 -0.015580 -0.017850 -0.017080
AFIX 43
H9     2   0.562195  0.213863  0.796466 11.000000 -1.200000
AFIX 0
C10    1   0.614565  0.402527  0.761224 11.000000  0.036860  0.041200 =
           0.041800 -0.014460 -0.013390 -0.011790
C11    1   0.492409  0.512282  0.680575 11.000000  0.033300  0.040190 =
           0.039730 -0.014020 -0.010500 -0.012020
C12    1   0.279755  0.584967  0.568365 11.000000  0.035820  0.069390 =
           0.052240 -0.026090 -0.010020 -0.020780
AFIX 43
H12    2   0.203117  0.563444  0.538693 11.000000 -1.200000
AFIX 0
C13    1   0.280556  0.726178  0.534770 11.000000  0.041960  0.060830 =
           0.047960 -0.014430 -0.021410 -0.010760
AFIX 43
H13    2   0.205231  0.799154  0.484539 11.000000 -1.200000
AFIX 0
C14    1   0.395391  0.756994  0.577201 11.000000  0.043090  0.043020 =
           0.042320 -0.008270 -0.018620 -0.013030
AFIX 43
H14    2   0.399114  0.851934  0.556023 11.000000 -1.200000
AFIX 0
C15    1   0.704932 -0.046943  0.906259 11.000000  0.071580  0.032530 =
           0.082620 -0.021460 -0.025520 -0.013710
AFIX 137
H15A   2   0.587107 -0.009628  0.917856 11.000000 -1.500000
H15B   2   0.740056 -0.148488  0.948554 11.000000 -1.500000
H15C   2   0.733658 -0.033254  0.827073 11.000000 -1.500000
AFIX 0
C16    1   0.257041  0.132852  0.729486 11.000000  0.087930  0.098580 =
           0.119820 -0.033100 -0.006870 -0.038840
AFIX 137
H16A   2   0.205032  0.235673  0.706863 11.000000 -1.500000
H16B   2   0.358670  0.112303  0.684455 11.000000 -1.500000
H16C   2   0.280141  0.097482  0.808065 11.000000 -1.500000
AFIX 0
C17    1   0.148592  0.062902  0.713194 11.000000  0.099990  0.062790 =
           0.117670 -0.032190  0.020620 -0.041240
HKLF 4
END
;
data_global
_journal_date_recd_electronic     2012-06-08
_journal_date_accepted     2012-08-21
_journal_name_full     'Acta Crystallographica, Section E'
_journal_year     2012
_journal_volume     68
_journal_issue      9
_journal_page_first     m1210
_journal_page_last     m1211
_journal_paper_category     QM
_journal_paper_doi     10.1107/S1600536812036410
_journal_coeditor_code     HP2041
_publ_contact_author_name     'Wusong Jin'
_publ_contact_author_address
;
College of Chemistry, Chemical Engineering and Biotechnology,
Donghua University
2999 North Renmin Road, Songjiang, Shanghai 201620, People's Republic of China
;
_publ_contact_author_email     'wsjin@dhu.edu.cn'
_publ_contact_author_fax     '(+86)21-67792387'
_publ_contact_author_phone     '(+86)21-67792387'
_publ_section_title
;\
Trichlorido[4-methoxy-2,6-bis(2-pyrimidin-2-yl-\k<i>N</i>)phenyl-\k<i>C</i>^1^]\
platinum(IV) acetonitrile monosolvate
;
loop_
    _publ_author_name
    _publ_author_footnote
    _publ_author_address
    'Wu, Yang' .
;
College of Chemistry, Chemical Engineering and Biotechnology,
Donghua University
2999 North Renmin Road, Songjiang, Shanghai 201620, People's Republic of China
;
    'Xie, Dahai' .
;
College of Chemistry, Chemical Engineering and Biotechnology,
Donghua University
2999 North Renmin Road, Songjiang, Shanghai 201620, People's Republic of China
;
    'Zhang, Dengqing' .
;
College of Chemistry, Chemical Engineering and Biotechnology,
Donghua University
2999 North Renmin Road, Songjiang, Shanghai 201620, People's Republic of China
;
    'Li, Xianying' .
;
School of Environmental Science and Engineering, Donghua University,
2999 North Renmin Road, Songjiang, Shanghai 201620, People's Republic of China
;
    'Jin, Wusong' .
;
College of Chemistry, Chemical Engineering and Biotechnology,
Donghua University
2999 North Renmin Road, Songjiang, Shanghai 201620, People's Republic of China
;
