# Supplementary material for: Trichlorido[4-meth­oxy-2,6-bis­(2-pyrimidin-2-yl-κN)phenyl-κC 1]platinum(IV) acetonitrile monosolvate
Source: Acta Crystallogr Sect E Struct Rep Online. 2012 Aug 25;68(Pt 9):m1210–1. doi: 10.1107/S1600536812036410 (PMC3435621; doi:10.1107/S1600536812036410)
Supplement: Supplementary file 2 [file e-68-m1210-Isup2.hkl]

# 
# h,k,l, Fc-squared, Fo-squared, sigma(Fo-squared) and status flag 
# 
data_I
_shelx_title ' cd21219 in P-1' 
_shelx_refln_list_code          4 
_shelx_F_calc_maximum      288.71 
_exptl_crystal_F_000       576.00 
_reflns_d_resolution_high  0.8255 
 
loop_ 
 _symmetry_equiv_pos_as_xyz 
 'x, y, z' 
 '-x, -y, -z' 
 
_cell_length_a     8.5739 
_cell_length_b    10.3371 
_cell_length_c    12.6610 
_cell_angle_alpha  68.955 
_cell_angle_beta   80.033 
_cell_angle_gamma  70.619 
 
_shelx_F_squared_multiplier     1.000 
 
loop_ 
 _refln_index_h 
 _refln_index_k 
 _refln_index_l 
 _refln_F_squared_calc 
 _refln_F_squared_meas 
 _refln_F_squared_sigma 
 _refln_observed_status 
   1   0   0     3298.84     3793.56     81.51 o 
   2   0   0    14683.83    14395.46    356.92 o 
   3   0   0     5906.53     5616.33    141.55 o 
   4   0   0       85.98       85.60      5.40 o 
   5   0   0    13162.72    13428.80    430.67 o 
   6   0   0     3023.82     3082.70    108.12 o 
   7   0   0     1627.91     1648.40     64.65 o 
   8   0   0      713.08      749.05     36.80 o 
   9   0   0       61.43       37.40     22.83 o 
  -9   1   0      350.88      368.53     53.35 o 
  -8   1   0      199.02      222.70     20.50 o 
  -7   1   0      640.83      632.41     32.49 o 
  -6   1   0     7289.84     7164.76    237.32 o 
  -5   1   0     1759.26     1846.88     68.42 o 
  -4   1   0     7404.72     7327.28    238.53 o 
  -3   1   0     2233.41     2176.20     75.32 o 
  -2   1   0     2416.02     2462.86     82.73 o 
  -1   1   0    14383.82    13903.47   1385.38 o 
   0   1   0    18046.66    18991.97    525.67 o 
   1   1   0     9098.66    10616.12    421.84 o 
   2   1   0     4643.98     5032.71    126.54 o 
   3   1   0      740.59      773.61     28.86 o 
   4   1   0     8499.25     8830.92    222.14 o 
   5   1   0     4700.76     4842.15    124.38 o 
   6   1   0     2698.93     2673.08     93.70 o 
   7   1   0     6989.83     6887.99    228.49 o 
   8   1   0      106.39      118.28     27.36 o 
   9   1   0     1625.86     1632.96    111.16 o 
  10   1   0      691.12      728.88     74.97 o 
  -9   2   0      636.49      675.57     59.99 o 
  -8   2   0       59.44       74.57     13.72 o 
  -7   2   0     2315.23     2240.69     86.35 o 
  -6   2   0     1328.74     1330.79     55.15 o 
  -5   2   0     2148.39     2005.39     74.94 o 
  -4   2   0     6433.19     6494.28    214.67 o 
  -3   2   0       44.81       44.35      7.67 o 
  -2   2   0     1426.37     1281.71     47.55 o 
  -1   2   0     1519.02     1349.44     79.96 o 
   0   2   0     1240.40     1367.70     36.69 o 
   1   2   0    19274.57    21216.50    527.40 o 
   2   2   0      105.75      133.43     24.25 o 
   3   2   0     2925.03     2776.94     71.72 o 
   4   2   0     2289.58     2235.39     59.25 o 
   5   2   0     1620.89     1692.06     46.78 o 
   6   2   0     8332.62     8595.36    279.03 o 
   7   2   0      226.43      234.62     16.33 o 
   8   2   0      590.16      574.25     53.60 o 
   9   2   0     1217.75     1391.86     99.90 o 
  10   2   0       21.42        7.12     20.16 o 
  -8   3   0      936.40     1005.49     50.06 o 
  -7   3   0      611.61      597.06     42.79 o 
  -6   3   0     1327.95     1306.29     56.21 o 
  -5   3   0    10227.01    10109.12    332.24 o 
  -4   3   0      801.73      761.71     35.06 o 
  -3   3   0     5564.79     5172.20    173.46 o 
  -2   3   0     4063.38     3837.95    120.40 o 
  -1   3   0      293.14      301.98     12.61 o 
   0   3   0    28215.47    29790.51    740.62 o 
   1   3   0     7979.51     8544.71    265.33 o 
   2   3   0     5325.37     5101.02    161.19 o 
   3   3   0     2308.62     2291.26    126.70 o 
   4   3   0      205.41      281.94     15.47 o 
   5   3   0     5728.09     6093.41    155.76 o 
   6   3   0     3600.33     3678.78     96.95 o 
   7   3   0     3441.85     3447.57    116.34 o 
   8   3   0     1801.26     1742.17    110.83 o 
   9   3   0       32.94       44.69     21.54 o 
  10   3   0      634.59      728.80     67.84 o 
  -8   4   0      473.57      489.43     34.80 o 
  -7   4   0      236.81      221.83     22.81 o 
  -6   4   0     2875.53     2700.37    102.61 o 
  -5   4   0     1262.85     1206.29     66.02 o 
  -4   4   0     5808.48     5359.98    183.02 o 
  -3   4   0     4416.70     4192.92    144.92 o 
  -2   4   0      817.40      786.16     24.85 o 
  -1   4   0    10689.62    10473.47    308.90 o 
   0   4   0     2822.95     2659.32     71.06 o 
   1   4   0    17042.09    17699.28    442.03 o 
   2   4   0    22826.86    22640.36    866.96 o 
   3   4   0      141.24      137.98     13.28 o 
   4   4   0     5385.40     5529.64    176.53 o 
   5   4   0     4731.45     4965.73    160.88 o 
   6   4   0     1852.42     1945.86     90.15 o 
   7   4   0     8623.87     9082.17    288.75 o 
   8   4   0       57.46       58.97     10.78 o 
   9   4   0      576.09      624.28     56.51 o 
  10   4   0      309.14      292.18     46.07 o 
  -7   5   0      600.20      663.43     40.29 o 
  -6   5   0       94.51      126.12     46.43 o 
  -5   5   0      873.30      868.47     49.63 o 
  -4   5   0     6036.86     5649.19    193.96 o 
  -3   5   0       35.16       37.47     24.00 o 
  -2   5   0     3159.97     2874.09    155.64 o 
  -1   5   0      782.75      725.87     40.90 o 
   0   5   0     2531.46     2324.69     84.53 o 
   1   5   0    21406.78    22586.87    563.26 o 
   2   5   0      727.66      714.56     42.42 o 
   3   5   0    10321.72    10617.77    331.02 o 
   4   5   0     1388.05     1313.65     48.81 o 
   5   5   0     1277.91     1341.05     50.96 o 
   6   5   0     8646.95     9296.56    294.85 o 
   7   5   0      714.55      708.46     33.64 o 
   8   5   0     2471.21     2368.98     86.23 o 
   9   5   0     1216.05     1225.21     52.25 o 
  10   5   0       84.79       96.83     28.98 o 
  -6   6   0      328.44      303.35     31.01 o 
  -5   6   0     1595.90     1506.04    111.00 o 
  -4   6   0     1667.68     1497.95     85.01 o 
  -3   6   0     1406.55     1295.99     56.36 o 
  -2   6   0     1760.72     1659.27     77.55 o 
  -1   6   0      341.67      336.31     15.33 o 
   0   6   0     4597.55     4397.82    116.00 o 
   1   6   0     1007.95      896.33     29.11 o 
   2   6   0     4140.26     3747.18    149.94 o 
   3   6   0     2898.45     2848.68     96.72 o 
   4   6   0      375.45      386.46     21.62 o 
   5   6   0     3007.18     3006.67    104.02 o 
   6   6   0     1423.26     1424.77     55.57 o 
   7   6   0     1253.16     1316.69     53.80 o 
   8   6   0     2957.23     3024.56    107.66 o 
   9   6   0        5.84       -0.22      8.85 o 
  -6   7   0     1053.22     1025.96     53.43 o 
  -5   7   0       70.11       73.65     14.77 o 
  -4   7   0     1565.74     1433.72     63.61 o 
  -3   7   0     1735.01     1665.29     69.74 o 
  -2   7   0      208.98      192.11     19.53 o 
  -1   7   0     3253.05     3226.11    107.58 o 
   0   7   0     1970.71     1815.47     76.84 o 
   1   7   0     1815.51     1759.61     51.88 o 
   2   7   0     9758.47     9262.94    291.79 o 
   3   7   0       81.09       62.86      9.50 o 
   4   7   0     1428.85     1318.25     51.83 o 
   5   7   0     2448.82     2459.77     88.64 o 
   6   7   0      111.65      122.67     15.57 o 
   7   7   0     2870.44     2965.18    104.92 o 
   8   7   0       19.87       21.52     12.87 o 
   9   7   0      957.30      966.21     45.96 o 
  -5   8   0      559.50      517.66     37.11 o 
  -4   8   0     1765.19     1647.41     72.28 o 
  -3   8   0        0.12       11.65     12.51 o 
  -2   8   0     2990.34     3021.03    235.96 o 
  -1   8   0     1248.78     1357.15     70.96 o 
   0   8   0      628.95      628.86     24.57 o 
   1   8   0     5274.01     5210.39    138.27 o 
   2   8   0      608.84      551.01     44.31 o 
   3   8   0     6289.10     6033.31    196.34 o 
   4   8   0     1222.29     1256.49     51.09 o 
   5   8   0      117.31      128.94     15.23 o 
   6   8   0     1916.56     1955.36     75.93 o 
   7   8   0      295.10      340.89     31.45 o 
   8   8   0     1398.34     1547.59     92.33 o 
   9   8   0     1575.81     1698.99    121.12 o 
  -3   9   0      832.10      873.07     93.02 o 
  -2   9   0      897.12      957.77    105.49 o 
  -1   9   0      364.78      291.33     38.54 o 
   0   9   0      961.94      971.20     35.84 o 
   1   9   0       35.45       42.43      7.75 o 
   2   9   0     1710.18     1667.35     51.84 o 
   3   9   0     3503.62     3353.71    116.93 o 
   4   9   0      183.94      195.55     18.48 o 
   5   9   0     2124.05     2029.74     77.75 o 
   6   9   0      290.73      302.74     25.18 o 
   7   9   0     1084.04     1202.31     55.24 o 
   8   9   0     2080.93     2127.11     86.85 o 
  -2  10   0       18.47       11.35     11.32 o 
  -1  10   0      918.00      814.27    123.59 o 
   0  10   0      319.66      347.55     27.17 o 
   1  10   0      378.56      352.23     20.49 o 
   2  10   0     1977.60     1894.30     73.68 o 
   3  10   0        1.53        7.42      8.07 o 
   4  10   0     1580.58     1572.06     64.14 o 
   5  10   0      298.37      267.24     23.32 o 
   6  10   0      377.89      388.76     29.38 o 
   7  10   0     1217.30     1288.30     68.25 o 
   0  11   0      145.31      171.16     22.00 o 
   1  11   0     1009.11     1084.55     39.45 o 
   2  11   0       99.76      140.66     31.94 o 
   3  11   0     1117.94     1143.09     66.02 o 
   4  11   0     1097.35     1172.19    126.22 o 
   5  11   0       12.81       23.35     11.24 o 
   6  11   0      699.65      723.91     40.54 o 
  -5 -11   1      792.56      914.81     51.65 o 
  -4 -11   1      426.55      460.43     31.91 o 
  -3 -11   1      404.54      433.14     30.89 o 
  -2 -11   1     1627.54     1763.24     90.59 o 
  -1 -11   1       66.75       61.29     23.40 o 
  -7 -10   1      179.82      206.67     24.37 o 
  -6 -10   1      451.67      418.07     39.83 o 
  -5 -10   1      524.09      575.81     50.40 o 
  -4 -10   1      136.56      130.85     16.88 o 
  -3 -10   1     1475.90     1534.58    103.35 o 
  -2 -10   1      170.77      158.88     17.57 o 
  -1 -10   1      797.05      824.42     31.36 o 
   0 -10   1     1064.62     1022.01    128.12 o 
   1 -10   1       22.98       42.33     13.19 o 
   2 -10   1      754.57      904.16     62.82 o 
  -8  -9   1      520.83      558.74     37.02 o 
  -7  -9   1      819.06      803.86     42.53 o 
  -6  -9   1     1991.75     2025.99     79.58 o 
  -5  -9   1       29.71       18.24      9.60 o 
  -4  -9   1     1013.82     1027.51     49.87 o 
  -3  -9   1     1575.77     1508.60     60.25 o 
  -2  -9   1      193.55      224.57     14.99 o 
  -1  -9   1     2403.01     2351.58     68.79 o 
   0  -9   1      458.64      453.62     27.48 o 
   1  -9   1      917.26      918.71     74.44 o 
   2  -9   1      440.30      413.98     45.42 o 
   3  -9   1       98.71       77.47     16.50 o 
  -8  -8   1      312.37      339.17     28.49 o 
  -7  -8   1     2380.79     2406.32    100.43 o 
  -6  -8   1      248.29      238.70     21.95 o 
  -5  -8   1     1416.35     1405.43     57.03 o 
  -4  -8   1     3156.28     2973.95    104.69 o 
  -3  -8   1      357.59      330.75     25.62 o 
  -2  -8   1     5403.57     5541.20    181.89 o 
  -1  -8   1      655.20      696.17     34.75 o 
   0  -8   1     1807.92     1806.99    106.83 o 
   1  -8   1     3420.52     3281.59    145.83 o 
   2  -8   1       13.14        7.83      8.68 o 
   3  -8   1     1432.89     1369.44     79.42 o 
   4  -8   1      501.18      514.81     33.94 o 
  -9  -7   1      132.75      130.03     17.67 o 
  -8  -7   1     1272.31     1306.05     93.43 o 
  -7  -7   1       35.59       59.03     11.82 o 
  -6  -7   1     3988.49     3964.44    136.17 o 
  -5  -7   1     1673.46     1783.66     68.20 o 
  -4  -7   1      421.67      407.18     22.88 o 
  -3  -7   1     4076.90     3779.90    143.97 o 
  -2  -7   1      427.64      461.81     23.90 o 
  -1  -7   1     4242.51     4092.87    109.92 o 
   0  -7   1     5527.88     5664.56    149.02 o 
   1  -7   1      226.40      196.97     24.02 o 
   2  -7   1     1461.58     1456.86     61.23 o 
   3  -7   1      774.87      749.98     39.34 o 
   4  -7   1      739.87      716.53     38.93 o 
   5  -7   1     2217.49     2129.60     86.79 o 
  -9  -6   1      899.13      937.57     44.35 o 
  -8  -6   1      489.68      538.62     30.00 o 
  -7  -6   1     1729.81     1798.52     69.13 o 
  -6  -6   1     5803.37     6070.66    198.23 o 
  -5  -6   1       89.61      106.75     10.92 o 
  -4  -6   1     1882.68     1826.62     67.11 o 
  -3  -6   1     1617.53     1463.22     46.25 o 
  -2  -6   1     2333.89     2194.67     60.92 o 
  -1  -6   1     7401.91     7402.42    198.96 o 
   0  -6   1       10.47       15.92      4.94 o 
   1  -6   1     3765.43     3520.38    119.78 o 
   2  -6   1      291.35      285.96     14.28 o 
   3  -6   1     1592.91     1541.00     63.76 o 
   4  -6   1     1974.86     1747.65    130.35 o 
   5  -6   1      185.48      160.17     19.39 o 
   6  -6   1      872.65      802.71     43.47 o 
  -9  -5   1      786.38      827.04     39.94 o 
  -8  -5   1      289.45      259.91     20.70 o 
  -7  -5   1     5480.34     5355.24    176.47 o 
  -6  -5   1      535.63      563.72     28.28 o 
  -5  -5   1     2896.85     2645.56    149.69 o 
  -4  -5   1     5282.76     5680.59    182.55 o 
  -3  -5   1       17.31       24.03      3.76 o 
  -2  -5   1     6537.67     6587.83    168.34 o 
  -1  -5   1     1849.65     1801.67     50.49 o 
   0  -5   1     5519.09     5601.24    157.59 o 
   1  -5   1     4491.24     4267.35    112.16 o 
   2  -5   1      119.83      131.46     10.03 o 
   3  -5   1     3147.14     3037.51    158.76 o 
   4  -5   1      883.53      815.64     39.58 o 
   5  -5   1     1337.43     1289.99     93.06 o 
   6  -5   1     2782.94     2704.91    145.40 o 
   7  -5   1       24.42       22.70     11.58 o 
 -10  -4   1      626.97      748.31     68.82 o 
  -9  -4   1       99.05      134.07     29.47 o 
  -8  -4   1     2094.49     1993.75     82.78 o 
  -7  -4   1      544.23      581.40     28.86 o 
  -6  -4   1     5994.70     5827.02    488.19 o 
  -5  -4   1     7136.09     7625.41    242.12 o 
  -4  -4   1       80.51      117.29     11.19 o 
  -3  -4   1     6110.98     6150.58    195.21 o 
  -2  -4   1     3995.01     3788.00     97.95 o 
  -1  -4   1     7044.92     7297.92    184.56 o 
   0  -4   1    29075.07    29748.63   1150.29 o 
   1  -4   1      577.94      588.13     20.00 o 
   2  -4   1     6643.95     6494.57    166.40 o 
   3  -4   1     3746.98     3765.11     99.62 o 
   4  -4   1     1458.48     1398.11    102.13 o 
   5  -4   1     4374.09     4294.64    150.87 o 
   6  -4   1      548.20      511.29     31.25 o 
   7  -4   1      986.66      976.96     64.93 o 
   8  -4   1      417.88      451.90     37.16 o 
 -10  -3   1        1.96        1.21     16.43 o 
  -9  -3   1      530.23      543.32     58.05 o 
  -8  -3   1      494.22      524.85     27.08 o 
  -7  -3   1     1668.07     1586.12     88.12 o 
  -6  -3   1     5289.65     5493.20    177.66 o 
  -5  -3   1      366.76      428.33     21.62 o 
  -4  -3   1     3120.34     3009.25     99.39 o 
  -3  -3   1     2554.05     2687.54     88.37 o 
  -2  -3   1     7712.27     8435.61    212.19 o 
  -1  -3   1    18837.68    19755.11    605.00 o 
   0  -3   1      854.79      787.79     23.99 o 
   1  -3   1    21962.80    21540.75    762.62 o 
   2  -3   1     9615.69     9771.42    246.34 o 
   3  -3   1      500.77      480.78     35.91 o 
   4  -3   1     5695.09     5520.53    185.35 o 
   5  -3   1      714.26      658.95     33.14 o 
   6  -3   1     2339.63     2345.47     89.43 o 
   7  -3   1     2948.28     2863.11    108.00 o 
   8  -3   1        5.97        7.31      9.28 o 
 -10  -2   1      754.49      729.61     76.10 o 
  -9  -2   1      262.17      276.15     43.88 o 
  -8  -2   1       24.38       31.98     15.22 o 
  -7  -2   1     3787.36     3584.70    120.13 o 
  -6  -2   1      124.85      101.87      8.05 o 
  -5  -2   1    12318.60    13055.90    405.52 o 
  -4  -2   1     4345.42     4790.29    152.80 o 
  -3  -2   1      547.76      512.90     21.37 o 
  -2  -2   1     2287.68     2202.04     72.21 o 
  -1  -2   1     1531.77     1389.30     36.91 o 
   0  -2   1    18533.94    19769.26    577.53 o 
   1  -2   1    12306.87    12646.10    558.00 o 
   2  -2   1       73.75       70.00      6.70 o 
   3  -2   1     1758.62     1438.43     53.52 o 
   4  -2   1      146.76      110.65     12.39 o 
   5  -2   1     2933.08     2973.29    105.74 o 
   6  -2   1     5802.25     5893.67    272.51 o 
   7  -2   1       33.96       33.10     11.78 o 
   8  -2   1     1002.74     1009.93     82.05 o 
   9  -2   1      290.93      323.32     28.31 o 
  -9  -1   1       65.25      105.17     30.20 o 
  -8  -1   1     1587.27     1590.54    105.81 o 
  -7  -1   1      827.57      782.28     35.03 o 
  -6  -1   1     5290.76     5077.51    131.83 o 
  -5  -1   1    15455.72    16203.89    405.33 o 
  -4  -1   1       68.09       80.90      8.26 o 
  -3  -1   1     5273.81     5177.77    131.37 o 
  -2  -1   1     2907.67     2878.73     91.27 o 
  -1  -1   1     8866.18     9808.71    301.95 o 
   0  -1   1    29355.31    30900.62    767.31 o 
   1  -1   1     3020.82     3287.43     98.92 o 
   2  -1   1     9980.81     9611.18    240.89 o 
   3  -1   1     4002.65     4012.11    103.07 o 
   4  -1   1     4826.80     5098.12    168.79 o 
   5  -1   1     4518.19     4418.65    149.67 o 
   6  -1   1      288.65      307.77     21.48 o 
   7  -1   1     2869.35     2884.84    105.33 o 
   8  -1   1      869.68      888.54     49.34 o 
   9  -1   1      193.17      207.16     22.11 o 
  -9   0   1      583.57      670.35     68.82 o 
  -8   0   1      311.55      339.22     46.23 o 
  -7   0   1     1077.96     1055.44     66.10 o 
  -6   0   1     6341.42     6031.79    155.61 o 
  -5   0   1       43.68       51.08      5.88 o 
  -4   0   1    15686.90    15178.13    378.32 o 
  -3   0   1     8452.36     8847.31    221.21 o 
  -2   0   1     4814.26     4648.83    117.11 o 
  -1   0   1    43255.64    39411.77   1854.46 o 
   0   0   1      670.92      743.53     34.33 o 
   2   0   1    20389.06    21535.16    678.95 o 
   3   0   1       56.12       85.66      8.50 o 
   4   0   1     8530.68     8978.91    289.43 o 
   5   0   1     1454.65     1446.14     54.70 o 
   6   0   1     3326.59     3481.65    120.98 o 
   7   0   1     5271.70     5372.60    182.29 o 
   8   0   1       11.06       21.99      8.86 o 
   9   0   1     1212.73     1189.46     89.62 o 
  -9   1   1      234.63      276.40     48.33 o 
  -8   1   1      187.97      196.26     24.29 o 
  -7   1   1     1795.97     1806.10     70.70 o 
  -6   1   1       14.93       16.93      7.82 o 
  -5   1   1     9206.74     9027.26    293.90 o 
  -4   1   1     7152.36     7366.10    186.51 o 
  -3   1   1     2715.47     2481.02     73.28 o 
  -2   1   1      332.91      257.66      9.20 o 
  -1   1   1     4844.63     4757.81    201.67 o 
   1   1   1    23294.21    28706.38   1351.87 o 
   2   1   1      652.01      694.63     40.32 o 
   3   1   1    10830.86    11429.35    364.48 o 
   4   1   1     2774.63     2969.63     99.81 o 
   5   1   1     3437.43     3794.08    127.66 o 
   6   1   1     9837.52    10294.04    333.02 o 
   7   1   1       41.94       60.02     10.33 o 
   8   1   1     4221.08     4240.43    147.55 o 
   9   1   1      691.89      759.97     66.06 o 
  10   1   1      136.90      131.15     33.84 o 
  -9   2   1       47.82       36.27     27.61 o 
  -8   2   1      685.64      678.03     37.29 o 
  -7   2   1      381.46      374.79     25.27 o 
  -6   2   1     1479.25     1466.34     59.51 o 
  -5   2   1     6656.55     6273.64    209.56 o 
  -4   2   1      124.85      147.44     13.13 o 
  -3   2   1     4494.03     4114.81    186.00 o 
  -2   2   1     3891.80     3755.59    181.96 o 
  -1   2   1     2669.45     2493.56    160.62 o 
   0   2   1    25168.14    23361.17    992.97 o 
   1   2   1     1640.68     1810.26     59.22 o 
   2   2   1    25599.36    28613.92   1215.65 o 
   3   2   1     3391.67     3771.64    119.49 o 
   4   2   1     5962.36     6856.57    173.99 o 
   5   2   1     5313.41     5817.62    190.60 o 
   6   2   1      119.06      130.91     11.43 o 
   7   2   1     4986.74     5307.47    177.95 o 
   8   2   1     4398.89     4648.87    248.87 o 
   9   2   1      191.90      211.30     38.70 o 
  10   2   1      905.73      952.25     81.45 o 
  -8   3   1      316.34      287.65     25.43 o 
  -7   3   1      428.06      402.68     28.07 o 
  -6   3   1     2976.87     2980.10    109.94 o 
  -5   3   1      202.70      180.59     16.69 o 
  -4   3   1     7583.49     7175.72    237.86 o 
  -3   3   1     5649.50     5425.34    181.16 o 
  -2   3   1      812.55      632.05     35.54 o 
  -1   3   1     7287.58     6441.98    218.51 o 
   0   3   1      355.27      300.71     13.44 o 
   1   3   1    14380.26    16020.50    655.00 o 
   2   3   1    19748.41    20631.81    630.54 o 
   3   3   1      714.70      672.62     26.08 o 
   4   3   1     5962.94     6643.77    168.80 o 
   5   3   1     1920.86     2161.41     58.68 o 
   6   3   1     2765.15     2990.26     79.98 o 
   7   3   1     3764.30     3851.09    205.31 o 
   8   3   1       20.64       21.62     16.84 o 
   9   3   1     2129.06     2184.78    135.28 o 
  10   3   1       93.96      104.36     30.44 o 
  -8   4   1       91.39       83.97     22.75 o 
  -7   4   1     1044.25     1015.54     50.14 o 
  -6   4   1       64.17       72.81     12.82 o 
  -5   4   1     4283.11     3842.91    137.01 o 
  -4   4   1     4303.52     3898.57    137.10 o 
  -3   4   1     2298.31     2131.33     80.22 o 
  -2   4   1     6808.42     5594.66    453.74 o 
  -1   4   1     1373.17     1308.08     79.34 o 
   0   4   1    10948.12    12110.40    305.07 o 
   1   4   1    21367.55    21771.84    543.10 o 
   2   4   1        9.66       19.89      5.21 o 
   3   4   1    16608.77    17144.31    527.89 o 
   4   4   1     3118.14     3174.27    104.56 o 
   5   4   1      900.55      920.24     27.65 o 
   6   4   1     3467.66     3423.62    114.60 o 
   7   4   1       24.44       15.68      8.91 o 
   8   4   1     2284.91     2386.13    140.71 o 
   9   4   1     1683.04     1724.20    113.42 o 
  10   4   1      287.60      329.02     49.22 o 
  -7   5   1       49.75       75.01     14.98 o 
  -6   5   1      509.20      539.11     33.97 o 
  -5   5   1     2361.94     2162.58     85.67 o 
  -4   5   1      635.48      570.97     32.31 o 
  -3   5   1     5734.50     4770.28    165.14 o 
  -2   5   1     1432.86     1312.25    174.59 o 
  -1   5   1      871.34      722.80    105.69 o 
   0   5   1    12510.40    13502.79    340.46 o 
   1   5   1       43.19       56.17      5.96 o 
   2   5   1    15341.67    15713.45    486.88 o 
   3   5   1     6906.32     6878.15    217.87 o 
   4   5   1     1693.39     1635.75     49.89 o 
   5   5   1     5659.07     6073.73    195.16 o 
   6   5   1      452.79      470.38     24.69 o 
   7   5   1     4350.58     4510.80    150.02 o 
   8   5   1     3223.42     3222.28    179.97 o 
   9   5   1      117.93      100.55     25.34 o 
  10   5   1     1508.13     1650.53    113.99 o 
  -6   6   1      618.51      572.82     36.61 o 
  -5   6   1      262.67      286.34     43.84 o 
  -4   6   1     3753.17     3514.19    129.39 o 
  -3   6   1     3020.88     2816.98    105.97 o 
  -2   6   1     1162.08     1121.18     98.45 o 
  -1   6   1     2472.07     2067.82    112.49 o 
   0   6   1       92.00       93.14      8.16 o 
   1   6   1     2956.44     2811.84     76.82 o 
   2   6   1     5218.80     5030.21    204.02 o 
   3   6   1     1278.30     1253.49     75.41 o 
   4   6   1     6524.06     6657.45    213.53 o 
   5   6   1      487.38      481.35     25.36 o 
   6   6   1     2702.09     2814.28     97.85 o 
   7   6   1     2294.26     2391.98     86.21 o 
   8   6   1      174.35      174.86     18.02 o 
   9   6   1     3400.48     3380.31    192.28 o 
  10   6   1      451.12      489.00     57.64 o 
  -6   7   1       13.96       11.94     11.53 o 
  -5   7   1      616.92      616.68     38.29 o 
  -4   7   1     1718.35     1512.28     78.85 o 
  -3   7   1       88.01       91.71     15.12 o 
  -2   7   1     4019.69     3562.55    129.39 o 
  -1   7   1     1528.89     1411.66     59.48 o 
   0   7   1     1007.17      891.72     38.36 o 
   1   7   1     4756.09     4625.38    123.27 o 
   2   7   1       28.73       30.67     11.50 o 
   3   7   1     7165.18     6813.17    370.23 o 
   4   7   1     3613.17     3537.92    119.78 o 
   5   7   1     1725.28     1697.99     64.88 o 
   6   7   1     1994.00     2065.30     77.61 o 
   7   7   1      130.56      133.16     15.61 o 
   8   7   1     1996.13     2356.64    234.18 o 
   9   7   1     1336.28     1296.25     92.05 o 
  -5   8   1      685.07      643.58     40.16 o 
  -4   8   1       53.79       58.95     14.78 o 
  -3   8   1     2647.90     2375.17    129.98 o 
  -2   8   1     1077.45     1087.67    139.74 o 
  -1   8   1      816.38      691.62     52.91 o 
   0   8   1     2892.72     2877.54     81.05 o 
   1   8   1       62.00       67.56      8.95 o 
   2   8   1     5588.96     5448.93    179.22 o 
   3   8   1     2028.50     1934.53     70.96 o 
   4   8   1       89.47      105.89     13.18 o 
   5   8   1     2358.19     2454.53     89.36 o 
   6   8   1      890.88      915.89     43.06 o 
   7   8   1     1105.64     1256.89     66.39 o 
   8   8   1     1712.86     1986.10     80.23 o 
   9   8   1       43.33       75.94     24.69 o 
  -4   9   1      762.49      745.91     44.71 o 
  -3   9   1      498.51      545.64     96.38 o 
  -2   9   1      542.15      521.42     75.25 o 
  -1   9   1     1807.98     1711.47    137.11 o 
   0   9   1       35.28       45.72     12.21 o 
   1   9   1     1197.69     1239.27     44.82 o 
   2   9   1     2300.69     2270.87     87.15 o 
   3   9   1     1228.75     1119.13     47.85 o 
   4   9   1     4187.87     4284.37    145.42 o 
   5   9   1      791.43      750.83     37.31 o 
   6   9   1     1345.81     1416.12     60.11 o 
   7   9   1     1505.49     1507.13     64.37 o 
   8   9   1       36.32       21.76     13.57 o 
  -2  10   1     1371.49     1389.31    129.01 o 
  -1  10   1      335.28      366.92     29.48 o 
   0  10   1      551.47      533.46     51.69 o 
   1  10   1      805.04      803.53     68.82 o 
   2  10   1      235.40      202.00     26.51 o 
   3  10   1     3516.90     3314.81    118.05 o 
   4  10   1      700.33      664.91     34.85 o 
   5  10   1      790.96      810.46     40.26 o 
   6  10   1     1103.95     1157.22     55.54 o 
   7  10   1       23.34        1.54     10.19 o 
   8  10   1      962.77      964.67     50.43 o 
  -1  11   1      209.17      257.42     27.07 o 
   0  11   1      818.48      862.88    137.43 o 
   1  11   1       77.35      108.89     32.30 o 
   2  11   1      934.40     1067.78     84.68 o 
   3  11   1     1005.26      892.61     68.78 o 
   4  11   1      127.81      145.09     24.94 o 
   5  11   1     1119.06     1162.92     53.25 o 
   6  11   1      102.86      116.12     18.12 o 
  -6 -10   2      602.34      633.55     54.93 o 
  -5 -10   2       88.83       93.36     14.96 o 
  -4 -10   2      900.99      923.86     70.19 o 
  -3 -10   2       76.94       84.11     14.10 o 
  -2 -10   2     1088.55     1142.56     49.75 o 
  -1 -10   2      955.55      996.44     51.61 o 
   0 -10   2       42.06       40.08     16.03 o 
   1 -10   2      829.40      828.46     58.61 o 
  -7  -9   2     1285.90     1296.22     58.74 o 
  -6  -9   2        3.87        8.77     11.74 o 
  -5  -9   2     1306.44     1327.83     56.72 o 
  -4  -9   2     1264.07     1251.94     53.00 o 
  -3  -9   2      202.00      205.04     19.47 o 
  -2  -9   2     1517.17     1447.95     60.76 o 
  -1  -9   2       22.32       28.61      6.92 o 
   0  -9   2     1696.86     1628.71     64.51 o 
   1  -9   2      803.23      739.49     70.39 o 
   2  -9   2      113.17      135.45     25.18 o 
   3  -9   2      688.46      738.51     55.46 o 
  -8  -8   2     1162.43     1189.93     55.63 o 
  -7  -8   2       11.79       17.09     10.45 o 
  -6  -8   2     3204.48     3255.67    116.90 o 
  -5  -8   2     1694.14     1729.83     67.79 o 
  -4  -8   2       78.24       89.64     12.95 o 
  -3  -8   2     2638.89     2613.50     92.56 o 
  -2  -8   2      111.71      150.89     20.04 o 
  -1  -8   2     1998.12     2000.24     59.10 o 
   0  -8   2     3036.95     3069.87     90.10 o 
   1  -8   2        6.46        8.50      5.71 o 
   2  -8   2     1113.03     1127.35     72.09 o 
   3  -8   2      246.14      252.61     24.23 o 
   4  -8   2      639.66      620.72     49.71 o 
  -9  -7   2      580.44      681.65     37.37 o 
  -8  -7   2       50.72       65.83     13.05 o 
  -7  -7   2     2438.61     2372.86     87.66 o 
  -6  -7   2     1298.73     1314.25     68.78 o 
  -5  -7   2      784.76      756.79     36.35 o 
  -4  -7   2     1918.35     1847.31     68.90 o 
  -3  -7   2      559.70      540.60     20.87 o 
  -2  -7   2     2953.77     2808.38    103.21 o 
  -1  -7   2     4417.67     4509.23    120.23 o 
   0  -7   2      267.54      283.42     18.09 o 
   1  -7   2     5355.80     5475.02    144.03 o 
   2  -7   2     1333.25     1360.43     57.59 o 
   3  -7   2      664.98      700.69     37.45 o 
   4  -7   2     1811.15     1743.62    110.27 o 
   5  -7   2        0.70       17.16     10.60 o 
  -9  -6   2      153.80      154.12     18.57 o 
  -8  -6   2      110.59      129.55     16.16 o 
  -7  -6   2     1738.22     1784.69    117.63 o 
  -6  -6   2       55.30       60.00     10.89 o 
  -5  -6   2     5591.56     5512.98    151.68 o 
  -4  -6   2     1154.80     1161.68     47.31 o 
  -3  -6   2      833.70      754.41     25.31 o 
  -2  -6   2     2924.46     2787.28     75.96 o 
  -1  -6   2      141.47      143.43     10.28 o 
   0  -6   2     7987.63     8243.00    211.66 o 
   1  -6   2     2830.78     2893.65     79.66 o 
   2  -6   2      491.79      501.89     25.34 o 
   3  -6   2     1641.48     1636.76    113.71 o 
   4  -6   2        8.03       21.33      9.58 o 
   5  -6   2     1462.98     1469.59     68.25 o 
   6  -6   2     1375.16     1335.41     61.54 o 
  -9  -5   2      156.21      166.57     19.63 o 
  -8  -5   2      902.55      919.89     41.83 o 
  -7  -5   2       96.44      110.80     14.16 o 
  -6  -5   2     5038.01     5001.98    164.84 o 
  -5  -5   2     4614.26     4816.26    157.69 o 
  -4  -5   2      285.85      229.42     16.18 o 
  -3  -5   2     2443.29     2225.67     61.15 o 
  -2  -5   2      108.56      105.08     14.69 o 
  -1  -5   2     3251.97     3210.81     97.18 o 
   0  -5   2     5591.69     5092.25    132.27 o 
   1  -5   2       29.10       23.71      9.14 o 
   2  -5   2     5511.82     5493.18    142.92 o 
   3  -5   2      469.89      500.59     44.49 o 
   4  -5   2     2698.96     2790.17    103.25 o 
   5  -5   2     1478.69     1485.08     63.06 o 
   6  -5   2       18.27       31.94     10.64 o 
   7  -5   2     1343.62     1407.93     64.56 o 
  -9  -4   2      854.43      874.69     71.57 o 
  -8  -4   2      234.95      264.77     20.25 o 
  -7  -4   2     2369.31     2228.90     80.86 o 
  -6  -4   2     4903.98     4881.55    160.13 o 
  -5  -4   2      802.18      811.37     48.29 o 
  -4  -4   2    11148.13    11527.65    360.06 o 
  -3  -4   2     1522.22     1550.06     43.06 o 
  -2  -4   2     4693.87     4737.49    127.12 o 
  -1  -4   2    17600.24    18376.33    538.72 o 
   0  -4   2      853.63      908.16     32.31 o 
   1  -4   2    14043.29    14773.03    435.37 o 
   2  -4   2     3957.02     4070.80    107.07 o 
   3  -4   2      263.92      242.85     13.52 o 
   4  -4   2     2779.05     2689.09    100.19 o 
   5  -4   2       12.94       16.56     10.20 o 
   6  -4   2     1874.31     1830.69     74.57 o 
   7  -4   2      762.48      787.50     50.11 o 
  -9  -3   2       52.59       44.20     21.54 o 
  -8  -3   2      348.44      339.02     21.83 o 
  -7  -3   2     1291.68     1220.40     48.63 o 
  -6  -3   2      369.23      377.92     23.52 o 
  -5  -3   2    10715.78    10825.81    338.52 o 
  -4  -3   2     4013.01     4347.43    140.13 o 
  -3  -3   2     4520.11     4478.61    143.15 o 
  -2  -3   2     6600.96     6731.22    204.07 o 
  -1  -3   2      678.00      710.50     35.62 o 
   0  -3   2    19472.04    19497.63   1101.39 o 
   1  -3   2     8678.07     8728.58    219.30 o 
   2  -3   2      627.54      550.96     18.56 o 
   3  -3   2     5984.67     6117.13    157.09 o 
   4  -3   2      522.10      484.22     28.09 o 
   5  -3   2     3093.63     3128.60    111.93 o 
   6  -3   2     3780.83     3753.98    134.26 o 
   7  -3   2      237.59      241.59     23.11 o 
   8  -3   2     2150.69     2236.17     90.40 o 
  -9  -2   2      477.75      528.67     59.34 o 
  -8  -2   2      813.80      792.11     64.04 o 
  -7  -2   2       43.31       38.86     15.06 o 
  -6  -2   2     4784.50     4703.40    153.02 o 
  -5  -2   2     4258.44     4262.97    138.72 o 
  -4  -2   2     1672.76     1620.72     56.83 o 
  -3  -2   2     7518.30     7920.94    247.77 o 
  -2  -2   2      102.08      118.89     13.20 o 
  -1  -2   2     3132.41     3119.99     98.59 o 
   0  -2   2     9495.29     8914.61    358.00 o 
   1  -2   2     1725.64     1799.22     48.75 o 
   2  -2   2    19290.18    20390.74    597.31 o 
   3  -2   2      952.95      957.05     28.37 o 
   4  -2   2     4082.03     4249.47    110.51 o 
   5  -2   2     3871.01     3914.35    135.52 o 
   6  -2   2       98.85      111.38     14.33 o 
   7  -2   2     4173.59     4198.45    148.40 o 
   8  -2   2     1304.15     1415.80     62.56 o 
   9  -2   2      393.65      455.92     33.99 o 
  -9  -1   2     1786.82     1839.41    122.73 o 
  -8  -1   2      144.92      107.68     25.58 o 
  -7  -1   2      824.93      809.36     33.90 o 
  -6  -1   2     3587.30     3390.93    112.72 o 
  -5  -1   2       42.31       48.74     15.95 o 
  -4  -1   2    14697.51    15012.28    463.84 o 
  -3  -1   2     5350.04     5686.61    178.69 o 
  -2  -1   2      118.97      155.36     14.57 o 
  -1  -1   2    10517.78     9991.54    430.75 o 
   0  -1   2      638.61      621.52     22.23 o 
   1  -1   2    31950.11    32341.82    809.82 o 
   2  -1   2     4354.96     4426.05    133.44 o 
   3  -1   2     6381.13     6621.71    168.57 o 
   4  -1   2     2558.37     2431.74     65.56 o 
   5  -1   2        9.95       13.76      4.31 o 
   6  -1   2     4781.72     4971.47    169.01 o 
   7  -1   2     2176.83     2237.95     85.42 o 
   8  -1   2      453.81      511.96     32.51 o 
   9  -1   2     1810.13     1836.75     76.55 o 
  -9   0   2      521.35      431.68     56.83 o 
  -8   0   2      699.58      671.32     62.42 o 
  -7   0   2     1814.03     1720.23    110.19 o 
  -6   0   2       24.35       27.48      4.98 o 
  -5   0   2    11821.20    11771.22    296.35 o 
  -4   0   2     5093.23     5106.74    161.62 o 
  -3   0   2     5242.16     4443.70    370.35 o 
  -2   0   2     4252.54     3927.72    124.22 o 
  -1   0   2      548.89      561.61     21.92 o 
   0   0   2    24073.34    23895.83    735.12 o 
   1   0   2     5988.08     6653.88    205.39 o 
   2   0   2     1648.02     1563.34    259.68 o 
   3   0   2    20361.67    22011.54    696.80 o 
   4   0   2     1212.15     1316.85     49.46 o 
   5   0   2     1428.83     1412.06     53.90 o 
   6   0   2     4187.88     4245.18    145.05 o 
   7   0   2       39.16       33.54     10.65 o 
   8   0   2     2228.71     2350.25     89.36 o 
   9   0   2      611.95      621.53     58.78 o 
  -9   1   2      247.29      274.70     49.63 o 
  -8   1   2     1167.49     1070.37     85.90 o 
  -7   1   2        1.63        5.27      6.55 o 
  -6   1   2     2157.40     2046.93     76.86 o 
  -5   1   2     4302.52     3904.60    234.24 o 
  -4   1   2     5108.97     4988.13    128.27 o 
  -3   1   2    16746.36    16504.35    505.47 o 
  -2   1   2       28.11       50.53     10.57 o 
  -1   1   2    15010.52    13512.18    642.66 o 
   0   1   2    29599.73    28091.05    853.42 o 
   1   1   2      338.67      386.42     22.43 o 
   2   1   2    51101.92    51687.53   2431.54 o 
   3   1   2     6068.33     6714.56    323.92 o 
   4   1   2     7686.87     8174.23    263.83 o 
   5   1   2     4210.27     4244.76    142.30 o 
   6   1   2       26.71       44.32      8.61 o 
   7   1   2     4818.63     4864.25    165.49 o 
   8   1   2     1003.48     1020.42     48.90 o 
   9   1   2      726.55      764.42     65.25 o 
  10   1   2      987.61     1090.77     87.84 o 
  -9   2   2      858.38     1008.19     91.73 o 
  -8   2   2      148.34      149.96     18.03 o 
  -7   2   2      649.85      672.94     35.39 o 
  -6   2   2     1253.89     1128.22     48.53 o 
  -5   2   2       73.01       73.32     10.96 o 
  -4   2   2    12318.94    11468.09    288.07 o 
  -3   2   2     2017.33     2030.48     72.57 o 
  -2   2   2     7558.49     7115.81    237.52 o 
  -1   2   2     2585.55     2270.22     74.30 o 
   0   2   2      143.77      173.09     20.81 o 
   1   2   2    11227.17    13417.86    636.34 o 
   2   2   2     6887.21     8360.55    398.97 o 
   3   2   2    12863.94    14287.69    679.17 o 
   4   2   2    15207.91    17697.36    561.35 o 
   5   2   2       82.71       94.79      9.89 o 
   6   2   2     5031.10     5195.25    412.61 o 
   7   2   2     4030.00     4194.96    143.71 o 
   8   2   2     1172.85     1246.29     85.98 o 
   9   2   2     5097.01     5227.73    279.39 o 
  10   2   2      150.09      143.38     34.89 o 
  -8   3   2      573.36      599.70     37.12 o 
  -7   3   2     1111.16     1129.17     52.32 o 
  -6   3   2        0.16        5.74      6.46 o 
  -5   3   2     2276.83     1966.46     75.52 o 
  -4   3   2     1929.12     1708.52     66.09 o 
  -3   3   2     3876.18     3473.90    127.19 o 
  -2   3   2     9177.20     8880.06    224.18 o 
  -1   3   2      942.84      927.00     37.44 o 
   0   3   2     3557.98     3396.99    175.93 o 
   1   3   2     4850.10     5175.43    252.84 o 
   2   3   2     1055.96     1068.10     60.15 o 
   3   3   2    19707.10    24162.51   1144.12 o 
   4   3   2     3631.57     4333.37    216.32 o 
   5   3   2     2303.73     2449.42     84.52 o 
   6   3   2     1545.38     1599.55     59.00 o 
   7   3   2      789.34      813.42     35.22 o 
   8   3   2     3920.64     4361.30    232.52 o 
   9   3   2      535.96      536.20     55.13 o 
  10   3   2      718.69      876.96     74.16 o 
  -8   4   2     1203.55     1202.54     59.63 o 
  -7   4   2        1.88       -1.12      8.37 o 
  -6   4   2     1099.12     1005.26     47.96 o 
  -5   4   2     1351.30     1119.98     49.77 o 
  -4   4   2     1388.61     1162.72     72.99 o 
  -3   4   2    13941.32    12831.72    534.29 o 
  -2   4   2     3108.63     2923.03    178.68 o 
  -1   4   2     6428.80     6024.37    200.46 o 
   0   4   2     4591.54     4477.46    386.74 o 
   1   4   2      328.82      393.71     33.36 o 
   2   4   2    20420.54    21777.68   1034.02 o 
   3   4   2     2585.69     2611.26    106.46 o 
   4   4   2     2449.34     2342.60    101.04 o 
   5   4   2     3709.89     4072.03    207.99 o 
   6   4   2        0.82       43.60     25.34 o 
   7   4   2     2941.62     3240.98    175.93 o 
   8   4   2     1796.84     1761.12    109.70 o 
   9   4   2      999.96      935.81     72.70 o 
  10   4   2     1695.36     1718.78    116.50 o 
  -7   5   2      676.13      677.32     86.26 o 
  -6   5   2      626.99      600.50     48.54 o 
  -5   5   2      104.64      115.28     19.75 o 
  -4   5   2     4795.66     4183.20    149.05 o 
  -3   5   2     1588.36     1365.27     57.62 o 
  -2   5   2     5974.89     5201.36    178.10 o 
  -1   5   2    10024.82     9789.63    367.60 o 
   0   5   2      798.89      799.95     57.48 o 
   1   5   2     9572.02    10384.79    507.05 o 
   2   5   2     4835.73     4820.25    199.53 o 
   3   5   2     8992.79     9376.68    294.01 o 
   4   5   2    15421.14    15867.29    492.73 o 
   5   5   2      263.61      250.33     16.46 o 
   6   5   2     3482.41     4017.87    209.60 o 
   7   5   2     1925.69     1986.59    116.74 o 
   8   5   2      309.94      327.48     40.64 o 
   9   5   2     4397.39     4526.38    245.47 o 
  10   5   2      284.50      309.75     46.71 o 
  -6   6   2        8.22       -2.88      8.92 o 
  -5   6   2     1469.28     1355.13     61.75 o 
  -4   6   2     1054.48      950.50     46.52 o 
  -3   6   2     2052.35     1623.07     67.69 o 
  -2   6   2     4897.45     4139.26    382.94 o 
  -1   6   2      289.19      316.96     22.99 o 
   0   6   2     3204.70     3102.69    111.03 o 
   1   6   2     1786.66     1884.18    113.51 o 
   2   6   2     2812.53     2938.82    108.36 o 
   3   6   2    14796.94    15198.88    591.33 o 
   4   6   2       60.48      115.08     60.32 o 
   5   6   2     6619.39     6794.44    218.92 o 
   6   6   2     2262.41     2283.75     81.03 o 
   7   6   2      683.81      755.27     57.89 o 
   8   6   2     4516.23     4727.32    251.70 o 
   9   6   2      692.72      769.12     65.50 o 
  10   6   2     1167.92     1176.91     89.95 o 
  -6   7   2      346.71      367.58     32.94 o 
  -5   7   2      487.76      500.36     34.26 o 
  -4   7   2        9.76        4.33      9.12 o 
  -3   7   2     1969.12     1661.95     71.13 o 
  -2   7   2      828.92      777.91     49.71 o 
  -1   7   2     1875.72     1712.42     69.90 o 
   0   7   2     2487.21     2533.56     94.74 o 
   1   7   2       25.78       21.94     18.94 o 
   2   7   2     4648.19     4682.08    153.76 o 
   3   7   2     1299.50     1055.27     89.18 o 
   4   7   2     4321.83     4208.97    166.37 o 
   5   7   2     6028.52     6172.41    200.89 o 
   6   7   2       12.99       11.21      8.18 o 
   7   7   2     1118.94     1124.61     75.45 o 
   8   7   2      932.45      868.21     65.98 o 
   9   7   2      716.14      644.93     58.21 o 
  -5   8   2       41.16       36.47     13.77 o 
  -4   8   2      936.46      896.61     48.21 o 
  -3   8   2      111.00      101.54     17.76 o 
  -2   8   2     2649.77     2527.14     99.38 o 
  -1   8   2     4122.12     4111.04    148.36 o 
   0   8   2       97.80      115.76     15.99 o 
   1   8   2     1872.62     1821.43    117.72 o 
   2   8   2     1777.46     1728.64    109.05 o 
   3   8   2      361.23      347.05     21.02 o 
   4   8   2     7319.72     7271.70    234.38 o 
   5   8   2     2002.62     1840.22     76.43 o 
   6   8   2      989.04      914.42     42.66 o 
   7   8   2      404.73      479.04     56.11 o 
   8   8   2      133.67      185.72     40.24 o 
   9   8   2     2005.05     2237.65    194.06 o 
  -4   9   2      168.57      198.09     49.67 o 
  -3   9   2      715.62      674.06     52.62 o 
  -2   9   2     3066.47     3047.83    332.74 o 
  -1   9   2       82.16      106.62     17.42 o 
   0   9   2     1641.98     1666.50     69.95 o 
   1   9   2     1514.76     1529.49    105.33 o 
   2   9   2     1069.59      897.20     74.00 o 
   3   9   2     6312.44     5997.65    197.72 o 
   4   9   2      338.52      296.20     22.09 o 
   5   9   2     3564.95     3478.96    121.37 o 
   6   9   2     1638.08     1684.31     70.03 o 
   7   9   2      265.46      253.65     42.58 o 
   8   9   2     1737.23     1939.63    134.47 o 
   9   9   2      489.99      638.45     79.18 o 
  -3  10   2      659.27      647.55     80.80 o 
  -2  10   2      110.22      120.42     19.99 o 
  -1  10   2     1424.85     1263.00     93.75 o 
   0  10   2      912.16     1000.58     81.53 o 
   1  10   2      275.38      284.25     46.15 o 
   2  10   2     1899.92     1916.88    127.19 o 
   3  10   2       79.44      103.71     30.76 o 
   4  10   2     1396.32     1374.99     57.62 o 
   5  10   2     2515.28     2491.47     92.68 o 
   6  10   2        4.59       10.67      8.85 o 
   7  10   2     1419.07     1502.13    108.32 o 
   8  10   2      259.63      247.25     48.33 o 
  -1  11   2     1170.77     1433.23    106.79 o 
   0  11   2       62.32       93.43     32.46 o 
   1  11   2      562.65      591.73     65.58 o 
   2  11   2      370.29      396.14     54.89 o 
   3  11   2      234.79      244.09     46.07 o 
   4  11   2     1351.05     1293.57     97.48 o 
   5  11   2       62.76       51.00     24.53 o 
   6  11   2      981.43      994.83     82.26 o 
   7  11   2      367.36      358.98     54.81 o 
   2  12   2       43.70       21.37     26.15 o 
   3  12   2     1058.76     1216.74     99.09 o 
   4  12   2      366.52      448.92     63.63 o 
  -5 -10   3     1021.76     1034.26     63.72 o 
  -4 -10   3       72.37       83.06     18.22 o 
  -3 -10   3      573.23      580.89     41.61 o 
  -2 -10   3      386.17      411.92     33.03 o 
  -1 -10   3      198.57      254.62     27.12 o 
   0 -10   3     1417.46     1404.49     83.06 o 
  -7  -9   3       25.84       13.41     18.34 o 
  -6  -9   3     1149.13     1221.87     58.53 o 
  -5  -9   3      477.34      505.74     50.36 o 
  -4  -9   3      449.34      440.85     27.31 o 
  -3  -9   3      992.65      980.61     68.01 o 
  -2  -9   3       27.62       52.70     13.20 o 
  -1  -9   3     1354.34     1297.89     50.07 o 
   0  -9   3      578.98      567.91     28.02 o 
   1  -9   3      572.14      608.98     47.12 o 
   2  -9   3      985.36      963.26     65.66 o 
  -7  -8   3     1184.70     1188.81     54.67 o 
  -6  -8   3      920.34      870.05     58.37 o 
  -5  -8   3      546.53      527.75     29.97 o 
  -4  -8   3     3731.84     3868.16    164.15 o 
  -3  -8   3      103.46      105.10     13.65 o 
  -2  -8   3      717.27      772.46     54.53 o 
  -1  -8   3      976.74      956.27     35.17 o 
   0  -8   3      213.72      218.75     16.87 o 
   1  -8   3     2799.69     2719.84    136.26 o 
   2  -8   3      275.84      276.23     32.55 o 
   3  -8   3      491.48      524.38     44.69 o 
   4  -8   3      349.51      323.35     38.70 o 
  -8  -7   3      343.55      399.57     28.34 o 
  -7  -7   3      367.04      426.80     30.52 o 
  -6  -7   3      587.27      529.42     30.09 o 
  -5  -7   3     3001.20     3184.18    112.64 o 
  -4  -7   3     1169.26     1173.03     48.98 o 
  -3  -7   3     2963.91     2753.98    142.57 o 
  -2  -7   3     1896.47     1985.44     57.66 o 
  -1  -7   3      575.90      542.12     61.17 o 
   0  -7   3     6472.13     6711.19    205.19 o 
   1  -7   3     2329.05     2400.61     80.62 o 
   2  -7   3     1065.04     1060.25     65.09 o 
   3  -7   3     1988.54     2010.23    108.08 o 
   4  -7   3        2.69       -2.67     11.82 o 
   5  -7   3      745.38      699.33     53.92 o 
  -9  -6   3      202.64      251.07     34.00 o 
  -8  -6   3      438.74      438.31     28.86 o 
  -7  -6   3      392.32      391.26     26.18 o 
  -6  -6   3     3447.70     3409.86    117.65 o 
  -5  -6   3      163.74      184.71     25.30 o 
  -4  -6   3     1898.55     1806.64     67.34 o 
  -3  -6   3     3412.50     3392.81     91.52 o 
  -2  -6   3      164.77      166.79     10.87 o 
  -1  -6   3     3928.78     3606.30    304.13 o 
   0  -6   3     1788.81     1725.78     50.71 o 
   1  -6   3      971.19     1011.84     38.41 o 
   2  -6   3     2986.49     3032.50     97.55 o 
   3  -6   3      104.96      113.43     15.55 o 
   4  -6   3     1065.50     1124.50     51.34 o 
   5  -6   3     1130.30     1134.57     53.16 o 
   6  -6   3      295.98      301.09     37.40 o 
  -9  -5   3      934.86      931.44     43.91 o 
  -8  -5   3        0.27        8.07      8.18 o 
  -7  -5   3     1630.23     1559.93     61.20 o 
  -6  -5   3     1333.33     1396.48     55.24 o 
  -5  -5   3     1093.15     1122.15     45.38 o 
  -4  -5   3     5176.69     5101.96    165.66 o 
  -3  -5   3      184.60      180.79     10.34 o 
  -2  -5   3     1660.98     1531.44     51.83 o 
  -1  -5   3     1487.35     1449.73     74.95 o 
   0  -5   3      960.23      968.39     48.17 o 
   1  -5   3     6990.80     7236.63    186.14 o 
   2  -5   3       40.35       50.16      6.89 o 
   3  -5   3     5059.34     4518.26    384.03 o 
   4  -5   3      365.92      331.02     45.22 o 
   5  -5   3      122.56      111.09     16.08 o 
   6  -5   3     1695.82     1708.92     78.69 o 
   7  -5   3      230.10      235.01     25.51 o 
  -9  -4   3       61.62       82.34     26.31 o 
  -8  -4   3      975.00      913.59     43.68 o 
  -7  -4   3     1385.21     1289.62     52.01 o 
  -6  -4   3      362.84      361.17     23.72 o 
  -5  -4   3     7071.63     6985.76    223.47 o 
  -4  -4   3     2370.09     2275.17     78.91 o 
  -3  -4   3     6324.93     6341.61    162.17 o 
  -2  -4   3     7349.89     7776.13    232.48 o 
  -1  -4   3      278.10      321.33     19.56 o 
   0  -4   3     4858.17     4900.36    127.19 o 
   1  -4   3     3801.63     3747.00     98.93 o 
   2  -4   3     2577.48     2625.22     78.70 o 
   3  -4   3     7403.57     7888.93    236.85 o 
   4  -4   3       84.71       93.19     13.36 o 
   5  -4   3      816.45      837.81     40.20 o 
   6  -4   3      641.73      655.24     35.64 o 
   7  -4   3      567.98      574.47     47.48 o 
  -9  -3   3      653.83      723.70     64.44 o 
  -8  -3   3     1464.14     1400.83     93.18 o 
  -7  -3   3       34.09       35.36      8.42 o 
  -6  -3   3     3601.08     3498.76    118.28 o 
  -5  -3   3     1501.34     1540.65     57.00 o 
  -4  -3   3     4954.40     4936.92    159.06 o 
  -3  -3   3    12364.32    13066.25    404.67 o 
  -2  -3   3      210.80      230.37     11.82 o 
  -1  -3   3     6361.59     5918.73    378.61 o 
   0  -3   3     4603.72     4611.61    118.60 o 
   1  -3   3     3314.36     3539.65     93.14 o 
   2  -3   3    19158.69    20234.22    506.44 o 
   3  -3   3     1152.83     1123.98     63.07 o 
   4  -3   3     5792.88     6056.39    184.27 o 
   5  -3   3     1906.78     1770.49     73.67 o 
   6  -3   3      289.94      304.83     23.39 o 
   7  -3   3     2910.38     2951.94    111.11 o 
   8  -3   3      260.65      273.10     26.49 o 
  -9  -2   3      917.08      953.95     78.29 o 
  -8  -2   3      107.93       49.22     18.86 o 
  -7  -2   3     1225.15     1062.95    171.96 o 
  -6  -2   3      568.21      520.99     25.37 o 
  -5  -2   3     2125.61     2110.82     73.76 o 
  -4  -2   3     8281.45     8276.06    259.79 o 
  -3  -2   3        5.08        9.53      4.95 o 
  -2  -2   3     8511.60     8374.77    260.84 o 
  -1  -2   3     4022.49     4059.56    196.77 o 
   0  -2   3     7415.88     7663.53    471.95 o 
   1  -2   3    17337.06    18202.46    454.24 o 
   2  -2   3     2574.18     2693.92     71.80 o 
   3  -2   3    10867.37    11301.04    334.78 o 
   4  -2   3     6858.93     7462.93    190.27 o 
   5  -2   3      225.61      219.13     19.75 o 
   6  -2   3     3416.87     3434.60    122.44 o 
   7  -2   3     1070.10     1113.52     50.82 o 
   8  -2   3     1494.43     1552.98     67.13 o 
  -9  -1   3        9.92       25.18     18.22 o 
  -8  -1   3      914.68      933.55     73.84 o 
  -7  -1   3      955.20      808.64     80.39 o 
  -6  -1   3      152.47       78.48     38.58 o 
  -5  -1   3     6125.79     5868.93    188.03 o 
  -4  -1   3     1381.20     1379.07     53.92 o 
  -3  -1   3     7437.94     7345.25    229.77 o 
  -2  -1   3     5914.71     5934.15    185.64 o 
  -1  -1   3     2338.90     2252.79     73.81 o 
   0  -1   3      867.08      666.38     29.81 o 
   1  -1   3      388.65      322.86     23.15 o 
   2  -1   3     4057.05     4286.02    110.80 o 
   3  -1   3     9574.82    10158.43    302.19 o 
   4  -1   3      306.11      296.74     19.93 o 
   5  -1   3     2991.56     2961.58     80.50 o 
   6  -1   3      923.61      947.20     42.33 o 
   7  -1   3      701.44      712.01     36.00 o 
   8  -1   3     3295.16     3328.76    122.43 o 
   9  -1   3       26.42       27.26     11.77 o 
  -9   0   3     1277.46     1193.43     93.35 o 
  -8   0   3     1782.33     1653.04    111.97 o 
  -7   0   3       68.76       57.64     19.92 o 
  -6   0   3     2358.58     2223.65     77.43 o 
  -5   0   3     1537.32     1363.99     49.85 o 
  -4   0   3     4496.32     4328.19    220.86 o 
  -3   0   3    12683.25    12129.75    375.65 o 
  -2   0   3      764.67      682.96     54.36 o 
  -1   0   3    16077.05    15176.16    466.37 o 
   0   0   3     1757.83     1601.49     53.18 o 
   1   0   3       71.20       91.16      5.60 o 
   2   0   3    23965.68    25890.01    790.25 o 
   3   0   3     2279.09     2520.79     66.99 o 
   4   0   3     9860.85    10527.61    266.00 o 
   5   0   3     2916.53     2933.93    100.11 o 
   6   0   3      105.57      123.96      8.97 o 
   7   0   3     1287.39     1301.48     54.26 o 
   8   0   3      223.67      216.08     20.48 o 
   9   0   3     1947.18     2042.29     82.08 o 
  -9   1   3      764.17      762.96     79.66 o 
  -8   1   3        0.70        7.12     13.52 o 
  -7   1   3     1633.78     1513.70    102.17 o 
  -6   1   3      947.05      842.71     64.28 o 
  -5   1   3     1430.09     1282.01     46.70 o 
  -4   1   3     9030.82     8023.34    252.04 o 
  -3   1   3      985.58      911.35     34.59 o 
  -2   1   3    18768.65    18615.96    885.29 o 
  -1   1   3    83354.09    80362.58   2452.58 o 
   0   1   3     3883.80     4201.01    168.15 o 
   1   1   3    21647.46    23119.79   1357.01 o 
   3   1   3    17480.04    19715.39    932.74 o 
   4   1   3    18111.70    20084.04    638.76 o 
   5   1   3       29.66       45.57     18.26 o 
   6   1   3     3663.93     3694.47    129.50 o 
   7   1   3      324.37      342.65     22.70 o 
   8   1   3     2230.05     2312.18     87.29 o 
   9   1   3     4135.93     4060.54    223.53 o 
  -8   2   3     1436.43     1345.55    102.90 o 
  -7   2   3     1112.64     1029.81     82.09 o 
  -6   2   3       40.47       51.57     19.59 o 
  -5   2   3     3547.01     3067.32    171.31 o 
  -4   2   3      156.47      145.73     10.05 o 
  -3   2   3     8692.90     8471.95    417.67 o 
  -2   2   3     8902.92     9180.54    287.73 o 
  -1   2   3       27.96       40.58     10.69 o 
   0   2   3     3890.87     3728.92    187.10 o 
   1   2   3       59.21       71.73     10.44 o 
   2   2   3    13476.31    14047.57    666.22 o 
   3   2   3    27065.25    30176.93   1423.60 o 
   4   2   3      133.74      157.79     18.38 o 
   5   2   3    10094.69    10604.70    342.16 o 
   6   2   3     2011.67     2078.94     88.53 o 
   7   2   3     1593.76     1707.57     65.45 o 
   8   2   3     6858.06     7154.26    238.93 o 
   9   2   3      227.63      236.89     38.70 o 
  10   2   3     1721.33     1663.72    112.94 o 
  -8   3   3     1145.58     1077.66     93.18 o 
  -7   3   3       36.18       50.60     26.07 o 
  -6   3   3     1128.90     1035.03     47.37 o 
  -5   3   3      851.10      776.95     37.38 o 
  -4   3   3     1906.74     1687.87     49.75 o 
  -3   3   3     8131.60     7868.06    201.60 o 
  -2   3   3       26.12       22.65     12.83 o 
  -1   3   3     6231.53     6099.59    304.65 o 
   0   3   3     1153.72     1109.80     68.25 o 
   1   3   3      959.79      993.62     57.81 o 
   2   3   3     8049.24     8405.89    404.39 o 
   3   3   3       34.73       32.30     10.28 o 
   4   3   3    18034.50    20946.23    994.43 o 
   5   3   3     2753.83     3175.08    164.51 o 
   6   3   3     1818.10     1867.55    150.22 o 
   7   3   3      886.81      911.88     39.38 o 
   8   3   3      890.29      951.84     69.06 o 
   9   3   3     2144.16     2141.71    130.67 o 
  10   3   3     2047.66     2035.33    130.67 o 
  -8   4   3        6.79        0.65     23.48 o 
  -7   4   3     1563.19     1580.58    118.93 o 
  -6   4   3     1268.64     1073.43     50.63 o 
  -5   4   3      325.85      293.61     37.32 o 
  -4   4   3     3945.06     3545.20    127.04 o 
  -3   4   3      163.52      172.60     11.45 o 
  -2   4   3     6929.95     6704.78    173.19 o 
  -1   4   3     9764.25    10180.04    502.84 o 
   0   4   3      152.80      109.54     22.59 o 
   1   4   3     4004.03     4146.19    210.74 o 
   2   4   3      355.20      336.47     28.09 o 
   3   4   3     3250.10     3108.85    159.57 o 
   4   4   3    17744.51    20564.34    977.67 o 
   5   4   3      150.42      201.18     24.53 o 
   6   4   3     4535.85     4754.65    158.98 o 
   7   4   3      284.10      302.10     19.33 o 
   8   4   3      493.02      500.57     45.90 o 
   9   4   3     3030.42     3224.63    182.73 o 
  10   4   3        7.03       23.15     21.29 o 
  -7   5   3      727.70      623.23     77.32 o 
  -6   5   3       22.42       24.77     10.23 o 
  -5   5   3     1931.00     1769.79     74.27 o 
  -4   5   3       58.04       60.53     20.93 o 
  -3   5   3     4920.40     4587.90    161.45 o 
  -2   5   3     8998.36     8920.83    295.68 o 
  -1   5   3     1441.74     1566.65    103.55 o 
   0   5   3    13997.38    16134.06    782.64 o 
   1   5   3     2854.98     3401.52    181.84 o 
   2   5   3     6276.24     6147.52    303.92 o 
   3   5   3    15309.12    15271.35    731.80 o 
   4   5   3      691.19      679.25     49.22 o 
   5   5   3    12686.96    13397.30    645.33 o 
   6   5   3     3998.61     4219.38    218.92 o 
   7   5   3     1061.44     1138.78     75.78 o 
   8   5   3     1938.80     2051.36    122.82 o 
   9   5   3       88.44      100.15     26.31 o 
  10   5   3     1779.77     1873.41    123.30 o 
  -6   6   3      718.76      683.09     41.63 o 
  -5   6   3      620.49      604.58     56.35 o 
  -4   6   3      851.77      806.64     42.37 o 
  -3   6   3     2366.01     2122.37     85.29 o 
  -2   6   3       25.46       26.78     12.22 o 
  -1   6   3     7923.08     8033.63    413.14 o 
   0   6   3     4574.23     5184.90    273.08 o 
   1   6   3     1231.38     1307.50     87.36 o 
   2   6   3     6560.81     6107.76    305.95 o 
   3   6   3      152.99      248.38     29.87 o 
   4   6   3    12708.29    12785.89    619.83 o 
   5   6   3     9272.07     9982.66    491.67 o 
   6   6   3     1293.91     1257.47     78.45 o 
   7   6   3     2997.63     3035.83    166.53 o 
   8   6   3       99.67      131.72     28.74 o 
   9   6   3     2297.77     2479.39    148.24 o 
  10   6   3     2533.55     2662.20    161.43 o 
  -6   7   3      365.40      372.37     33.40 o 
  -5   7   3       28.83       24.43     13.56 o 
  -4   7   3      893.80      929.17     49.33 o 
  -3   7   3       35.17       37.30     11.74 o 
  -2   7   3     3430.55     2930.61    111.11 o 
  -1   7   3     3621.98     4025.97    227.82 o 
   0   7   3      283.67      359.95     46.47 o 
   1   7   3     2224.82     1873.65    118.20 o 
   2   7   3       20.31       23.96     17.81 o 
   3   7   3     3375.74     3291.34    175.60 o 
   4   7   3     5867.01     6086.55    308.70 o 
   5   7   3       23.46       26.88     15.38 o 
   6   7   3     2717.17     2642.12    153.01 o 
   7   7   3      314.53      325.13     46.55 o 
   8   7   3      893.10      976.13     71.73 o 
   9   7   3     2026.55     2065.93    128.40 o 
  10   7   3       17.97        5.26     20.56 o 
  -5   8   3      683.50      690.95     43.89 o 
  -4   8   3       30.45       23.66     11.29 o 
  -3   8   3     1294.51     1227.70     70.19 o 
  -2   8   3     2847.80     2711.69    106.23 o 
  -1   8   3        6.65       14.17     21.29 o 
   0   8   3     4477.08     4833.22    264.17 o 
   1   8   3     2536.49     2651.27    158.28 o 
   2   8   3      965.27      985.36     75.86 o 
   3   8   3     3215.46     3090.88    170.02 o 
   4   8   3      658.37      691.15     55.13 o 
   5   8   3     4149.36     4142.14    222.23 o 
   6   8   3     1951.20     1860.54    117.07 o 
   7   8   3      728.53      691.96     63.88 o 
   8   8   3     1108.74     1384.65    104.60 o 
   9   8   3        5.85       29.55     29.79 o 
  -4   9   3      277.39      291.46     57.89 o 
  -3   9   3     1117.99     1186.55    102.41 o 
  -2   9   3       13.64       73.19     32.79 o 
  -1   9   3     2732.93     2929.37    180.22 o 
   0   9   3     2226.14     2124.46    137.15 o 
   1   9   3      609.56      606.63     63.80 o 
   2   9   3     3931.13     3894.73    218.67 o 
   3   9   3       90.97       84.93     25.91 o 
   4   9   3     2793.52     2612.73    150.99 o 
   5   9   3     3376.81     3192.89    180.30 o 
   6   9   3      278.68      336.31     45.34 o 
   7   9   3     2424.93     2531.85    155.52 o 
   8   9   3      353.81      413.38     59.02 o 
   9   9   3      789.94     1069.15     97.39 o 
  -3  10   3        5.23        1.78     25.42 o 
  -2  10   3     1163.68     1309.69    106.62 o 
  -1  10   3      490.80      544.21     64.93 o 
   0  10   3      272.40      297.77     48.33 o 
   1  10   3     1223.78     1359.23    100.47 o 
   2  10   3      139.57      193.74     41.61 o 
   3  10   3     1609.20     1604.95    112.45 o 
   4  10   3     2125.51     2017.60    127.51 o 
   5  10   3      257.63      243.53     39.18 o 
   6  10   3     3505.60     3441.03    197.87 o 
   7  10   3      598.59      655.45     69.14 o 
   8  10   3      502.09      472.72     62.26 o 
  -1  11   3       13.26       12.39     23.40 o 
   0  11   3     1061.28     1063.57     91.32 o 
   1  11   3      611.39      825.79     75.37 o 
   2  11   3      445.78      552.23     65.74 o 
   3  11   3     1082.33     1057.58     88.41 o 
   4  11   3       28.98       38.62     26.23 o 
   5  11   3     1807.11     1675.87    114.56 o 
   6  11   3      952.06      952.73     79.34 o 
   7  11   3      409.73      461.88     60.96 o 
   1  12   3      130.15      152.45     40.40 o 
   2  12   3     1119.67     1250.59    100.39 o 
   3  12   3       96.49      138.76     41.78 o 
   4  12   3      675.39      676.74     77.07 o 
   5  12   3      968.67     1122.99     93.67 o 
  -3 -10   4      470.94      505.84     39.51 o 
  -2 -10   4      237.51      266.11     29.96 o 
  -6  -9   4       47.81       70.60     18.94 o 
  -5  -9   4      986.80      928.12     58.61 o 
  -4  -9   4     1086.03     1071.10     63.39 o 
  -3  -9   4       60.83       38.62     12.87 o 
  -2  -9   4      744.30      725.97     46.55 o 
  -1  -9   4      143.26      150.04     15.85 o 
   0  -9   4      905.65      883.91     39.05 o 
   1  -9   4     1026.82     1017.66     67.44 o 
  -7  -8   4      304.40      328.36     28.11 o 
  -6  -8   4      513.45      504.36     32.54 o 
  -5  -8   4     1918.49     1951.35     75.81 o 
  -4  -8   4      102.05       83.91     13.49 o 
  -3  -8   4      916.60      933.87     55.21 o 
  -2  -8   4      881.58      918.97     53.35 o 
  -1  -8   4       85.56       96.16     12.47 o 
   0  -8   4     2129.78     2117.97    138.64 o 
   1  -8   4       32.87       46.39     16.11 o 
   2  -8   4      891.05      846.43     59.83 o 
   3  -8   4      605.44      622.34     50.84 o 
  -8  -7   4      256.30      256.47     23.82 o 
  -7  -7   4      142.17      162.11     21.05 o 
  -6  -7   4     1238.69     1259.92     54.74 o 
  -5  -7   4      329.28      306.82     24.00 o 
  -4  -7   4     3436.95     3423.94    118.11 o 
  -3  -7   4     2192.29     2342.97    111.08 o 
  -2  -7   4      162.44      162.62     12.24 o 
  -1  -7   4     2390.27     2548.16     72.62 o 
   0  -7   4     1164.94     1143.30     44.31 o 
   1  -7   4     1453.81     1439.47     53.40 o 
   2  -7   4     2561.03     2623.01    134.15 o 
   3  -7   4        9.48       -6.96     11.50 o 
   4  -7   4     1056.58     1116.52     73.43 o 
  -8  -6   4      231.61      250.39     23.68 o 
  -7  -6   4     1051.20     1088.70     48.32 o 
  -6  -6   4       18.04       26.87      9.13 o 
  -5  -6   4     1929.73     1863.60     71.18 o 
  -4  -6   4     3522.03     3277.77    189.89 o 
  -3  -6   4      743.76      687.67     41.53 o 
  -2  -6   4     3582.10     3467.57     93.35 o 
  -1  -6   4      508.17      509.18     20.62 o 
   0  -6   4     1243.14     1266.87     39.67 o 
   1  -6   4     3870.26     4088.49    111.32 o 
   2  -6   4        1.43       -0.92      6.11 o 
   3  -6   4     3640.89     3664.89    177.63 o 
   4  -6   4     1343.73     1372.59     82.34 o 
   5  -6   4      323.77      368.12     41.13 o 
  -9  -5   4       16.02       23.95     10.49 o 
  -8  -5   4     1118.72     1067.79     47.75 o 
  -7  -5   4      613.44      610.62     32.18 o 
  -6  -5   4      389.35      390.47     23.30 o 
  -5  -5   4     2672.94     2589.12     91.32 o 
  -4  -5   4       24.91       25.86      7.74 o 
  -3  -5   4     5613.56     5470.89    233.41 o 
  -2  -5   4     1458.40     1505.90     44.32 o 
  -1  -5   4     1254.58     1198.41     37.03 o 
   0  -5   4     3112.70     3138.84     85.36 o 
   1  -5   4      320.88      332.05     18.42 o 
   2  -5   4     6519.64     7014.83    181.91 o 
   3  -5   4     1028.94     1114.89     56.79 o 
   4  -5   4      283.29      254.72     35.70 o 
   5  -5   4     1641.11     1657.65     93.83 o 
   6  -5   4       59.43       65.42     18.62 o 
  -9  -4   4     1232.19     1274.87     92.86 o 
  -8  -4   4      917.53      869.18     41.03 o 
  -7  -4   4      251.83      258.30     24.41 o 
  -6  -4   4     1465.00     1404.68     55.16 o 
  -5  -4   4      711.25      613.08     76.39 o 
  -4  -4   4     4408.62     4323.02    141.84 o 
  -3  -4   4     4968.66     4572.09    351.93 o 
  -2  -4   4      402.68      402.33     16.25 o 
  -1  -4   4     3314.92     3222.05    157.58 o 
   0  -4   4      736.36      716.87     37.49 o 
   1  -4   4     1792.23     1793.91     51.50 o 
   2  -4   4     6835.82     7375.47    215.18 o 
   3  -4   4      153.66      145.42     20.88 o 
   4  -4   4     2694.11     2563.73     94.63 o 
   5  -4   4     1300.17     1330.43    115.93 o 
   6  -4   4      440.75      503.01     69.87 o 
   7  -4   4     1262.18     1268.96     80.23 o 
  -9  -3   4      978.61     1010.70     80.07 o 
  -8  -3   4      270.60      262.73     20.54 o 
  -7  -3   4     1804.80     1707.31     65.30 o 
  -6  -3   4      209.98      230.76     17.87 o 
  -5  -3   4     1230.09     1137.09     45.22 o 
  -4  -3   4     7212.33     6983.59    222.01 o 
  -3  -3   4      531.24      572.15     30.08 o 
  -2  -3   4    15350.99    15978.44    493.90 o 
  -1  -3   4     5236.88     5327.51    231.80 o 
   0  -3   4     1738.43     1667.42     47.08 o 
   1  -3   4    11766.24    12331.14    311.49 o 
   2  -3   4      709.92      735.47     24.74 o 
   3  -3   4    11492.63    12517.75    315.57 o 
   4  -3   4     3108.99     3129.11    154.05 o 
   5  -3   4       60.13       82.59     17.93 o 
   6  -3   4     1503.59     1401.38     97.80 o 
   7  -3   4       17.44       15.39      9.72 o 
   8  -3   4     1132.42     1248.83     59.38 o 
  -9  -2   4       14.24       25.10     20.48 o 
  -8  -2   4     2062.66     2013.63    126.14 o 
  -7  -2   4      153.88      153.64     15.00 o 
  -6  -2   4      954.65      888.17     37.85 o 
  -5  -2   4     1227.23     1079.95     58.09 o 
  -4  -2   4        1.79        5.76      5.49 o 
  -3  -2   4    16599.68    16836.39    520.75 o 
  -2  -2   4     5084.96     5225.84    166.24 o 
  -1  -2   4     2960.35     2733.84     89.23 o 
   0  -2   4     7777.76     7147.64    222.55 o 
   1  -2   4     1174.63     1207.33     35.30 o 
   2  -2   4    11146.97    11484.12    289.97 o 
   3  -2   4     9211.96     9676.63    245.71 o 
   4  -2   4     1386.30     1379.05     60.31 o 
   5  -2   4     4772.02     4805.97    163.68 o 
   6  -2   4      833.06      848.41     40.54 o 
   7  -2   4     1711.14     1787.71     72.85 o 
   8  -2   4     2081.53     2099.08    178.92 o 
  -9  -1   4      754.25      780.61     70.76 o 
  -8  -1   4     1305.13     1213.10     88.49 o 
  -7  -1   4      715.11      664.07     70.76 o 
  -6  -1   4     2655.99     2486.18     86.90 o 
  -5  -1   4       92.66       94.60     26.19 o 
  -4  -1   4     3686.01     3409.29    112.56 o 
  -3  -1   4     5474.82     5383.40    171.47 o 
  -2  -1   4     1865.06     1815.77     62.01 o 
  -1  -1   4     9496.15     9316.34    289.17 o 
   0  -1   4      151.44      128.89     14.90 o 
   1  -1   4     1725.67     1448.21     67.84 o 
   2  -1   4     3630.17     3328.70    107.46 o 
   3  -1   4     2505.56     2728.07     73.88 o 
   4  -1   4    11147.51    11608.07    346.33 o 
   5  -1   4     1380.81     1435.69     43.46 o 
   6  -1   4     1056.29     1083.03     53.76 o 
   7  -1   4     1358.95     1374.22     58.23 o 
   8  -1   4       46.16       51.41     12.55 o 
   9  -1   4     1997.32     2111.10     86.20 o 
  -9   0   4      678.44      679.58     71.41 o 
  -8   0   4      178.58      166.70     35.06 o 
  -7   0   4     3041.75     3148.60    180.46 o 
  -6   0   4      989.85      882.15     36.45 o 
  -5   0   4      758.81      669.13     50.36 o 
  -4   0   4     5146.26     4758.26    153.77 o 
  -3   0   4        5.63        4.01      4.99 o 
  -2   0   4    23795.47    23961.03    735.35 o 
  -1   0   4     6586.61     6296.42    198.42 o 
   0   0   4       87.79       76.38      5.90 o 
   1   0   4     4734.73     4636.08    196.57 o 
   2   0   4      325.78      312.99     14.58 o 
   3   0   4    23857.68    26508.21    810.48 o 
   4   0   4     4074.27     4200.31    109.95 o 
   5   0   4     1262.89     1260.31     38.14 o 
   6   0   4     2373.10     2254.88     73.24 o 
   7   0   4        6.95        0.24      6.18 o 
   8   0   4     2545.11     2521.58     95.53 o 
   9   0   4     1514.53     1517.57     65.74 o 
  -9   1   4       22.48       46.55     23.80 o 
  -8   1   4     2083.95     2045.45    135.36 o 
  -7   1   4      676.26      633.67     57.40 o 
  -6   1   4      885.59      816.56     63.47 o 
  -5   1   4     2588.17     2183.53     75.87 o 
  -4   1   4      172.50      201.93     17.77 o 
  -3   1   4    14358.31    14221.22    683.87 o 
  -2   1   4    17413.17    17197.59    673.22 o 
  -1   1   4    17729.46    19193.32    591.23 o 
   0   1   4     3771.62     3537.26    113.92 o 
   1   1   4     1669.82     1775.92     88.04 o 
   2   1   4     4678.70     5279.12    165.32 o 
   3   1   4    22225.89    24533.71    987.38 o 
   4   1   4      838.83     1026.89     59.42 o 
   5   1   4    10900.21    11718.16    378.75 o 
   6   1   4     1588.21     1677.28     64.43 o 
   7   1   4      644.40      647.50     32.65 o 
   8   1   4     2391.47     2415.79     91.60 o 
   9   1   4       11.60        6.93     13.28 o 
  -8   2   4      677.56      646.38     69.87 o 
  -7   2   4      796.01      738.76     66.31 o 
  -6   2   4     2750.36     2497.45    149.61 o 
  -5   2   4       21.54       20.48      5.23 o 
  -4   2   4     2535.92     2177.46     75.54 o 
  -3   2   4     1643.42     1604.58     58.43 o 
  -1   2   4    30180.33    31972.77    976.81 o 
   0   2   4      259.73      335.98     35.46 o 
   1   2   4     4040.56     4308.03    210.50 o 
   2   2   4     4795.88     4863.41    236.16 o 
   3   2   4      753.38      920.27     52.22 o 
   4   2   4    26661.37    29705.99   1403.92 o 
   5   2   4     5359.69     5565.01    275.18 o 
   6   2   4     3247.44     3309.09    115.18 o 
   7   2   4     3314.49     3373.44    119.02 o 
   8   2   4       73.72       76.72     13.01 o 
   9   2   4     2739.87     2634.02    152.69 o 
  10   2   4     1114.12     1149.63     85.49 o 
  -8   3   4       91.78      121.44     37.24 o 
  -7   3   4     2111.06     1869.85    128.48 o 
  -6   3   4      793.64      754.54     66.63 o 
  -5   3   4      311.66      303.03     42.34 o 
  -4   3   4      946.36      802.88     62.34 o 
  -3   3   4       10.40       26.29     15.42 o 
  -2   3   4    11679.22    12987.83    405.58 o 
  -1   3   4     8123.83     8676.37    272.37 o 
   0   3   4     7633.28     7999.79    391.04 o 
   1   3   4     2772.32     3096.31    158.03 o 
   2   3   4      609.48      652.45     41.05 o 
   3   3   4    19062.93    20259.44    960.99 o 
   4   3   4     7686.87     9059.23    437.02 o 
   5   3   4     3401.21     3576.72    182.65 o 
   6   3   4     5866.08     6005.73    214.58 o 
   7   3   4      676.59      652.78     31.72 o 
   8   3   4     2676.57     2802.78    101.98 o 
   9   3   4     1923.76     2001.16    123.06 o 
  10   3   4      355.82      378.32     49.14 o 
  -7   4   4      631.85      671.32     77.24 o 
  -6   4   4      552.01      511.58     63.80 o 
  -5   4   4     1455.79     1271.88     93.91 o 
  -4   4   4        9.23       11.74     13.03 o 
  -3   4   4     3315.47     3456.72    273.72 o 
  -2   4   4     7161.00     7487.03    238.54 o 
  -1   4   4     3675.60     4345.03    228.06 o 
   0   4   4    13293.52    13642.04    660.63 o 
   1   4   4     1858.52     2243.64    123.46 o 
   2   4   4     1591.07     1665.99     91.24 o 
   3   4   4    10201.09    10881.07    523.81 o 
   4   4   4       17.19       31.41     10.93 o 
   5   4   4    13496.87    15648.38    750.09 o 
   6   4   4      408.74      435.24     37.16 o 
   7   4   4      460.84      493.33     25.99 o 
   8   4   4     1458.68     1551.19     97.48 o 
   9   4   4      314.57      258.91     38.13 o 
  10   4   4     2764.33     2797.56    165.24 o 
  -7   5   4      295.26      273.48     54.57 o 
  -6   5   4     2348.76     2368.56    160.22 o 
  -5   5   4       24.46       54.65     25.75 o 
  -4   5   4     2061.99     2017.68    133.99 o 
  -3   5   4     1894.48     1818.92    121.76 o 
  -2   5   4      841.75      773.13     35.99 o 
  -1   5   4    19802.31    20442.98    989.33 o 
   0   5   4     4036.00     4235.08    223.85 o 
   1   5   4     4694.97     4911.02    252.43 o 
   2   5   4     5015.82     4964.13    249.03 o 
   3   5   4       35.18       46.31     12.95 o 
   4   5   4    13565.87    13954.79    672.45 o 
   5   5   4     4120.69     4069.77    207.01 o 
   6   5   4     3095.85     3083.27    163.94 o 
   7   5   4     1613.02     1580.17     96.42 o 
   8   5   4      135.85      142.89     27.85 o 
   9   5   4     2119.23     2176.28    131.64 o 
  10   5   4     1412.86     1485.21    102.50 o 
  -6   6   4      400.86      332.26     60.72 o 
  -5   6   4     1321.58     1288.56    107.35 o 
  -4   6   4      660.12      699.82     78.13 o 
  -3   6   4      157.76      193.49     42.50 o 
  -2   6   4     3819.75     3950.67    225.72 o 
  -1   6   4     4488.56     4079.40    226.28 o 
   0   6   4     4704.31     5074.39    268.30 o 
   1   6   4     5980.88     6416.71    328.29 o 
   2   6   4      253.81      277.77     32.55 o 
   3   6   4     4754.69     4738.90    241.10 o 
   4   6   4     5087.01     4956.76    252.11 o 
   5   6   4     2112.85     2182.59    124.84 o 
   6   6   4     9428.48    10055.85    499.60 o 
   7   6   4      150.55      166.53     27.36 o 
   8   6   4     1509.56     1573.29     99.90 o 
   9   6   4     1622.78     1631.82    107.19 o 
  10   6   4       94.43      108.73     31.74 o 
  -6   7   4      103.87       72.30     38.29 o 
  -5   7   4     1963.00     1853.41    140.47 o 
  -4   7   4       46.96       50.92     28.34 o 
  -3   7   4     1290.75     1456.55    113.99 o 
  -2   7   4      968.67      945.85     84.36 o 
  -1   7   4      878.10      879.22     76.51 o 
   0   7   4     5262.02     5825.38    307.81 o 
   1   7   4      237.47      258.18     39.91 o 
   2   7   4     2301.85     2118.64    124.11 o 
   3   7   4     1253.51     1152.87     74.00 o 
   4   7   4      751.92      749.12     55.30 o 
   5   7   4    10342.82     9691.93    478.96 o 
   6   7   4      652.48      610.27     53.35 o 
   7   7   4     3353.58     3779.28    211.06 o 
   8   7   4     2040.76     1981.73    119.17 o 
   9   7   4      109.47      106.14     27.28 o 
  10   7   4     1873.12     1860.54    122.33 o 
  -5   8   4      216.45      189.45     50.11 o 
  -4   8   4      322.41      306.68     62.18 o 
  -3   8   4      783.59      942.70     96.75 o 
  -2   8   4       49.70       31.57     28.34 o 
  -1   8   4     4075.60     4655.99    262.55 o 
   0   8   4     1962.02     2091.92    134.56 o 
   1   8   4     2257.22     2320.63    143.06 o 
   2   8   4     3011.70     3145.61    179.33 o 
   3   8   4      108.01      127.92     26.47 o 
   4   8   4     6721.14     6559.68    333.47 o 
   5   8   4     2664.11     2564.97    147.43 o 
   6   8   4     2393.51     1992.26    122.17 o 
   7   8   4     2333.88     2613.54    158.03 o 
   8   8   4       30.48       33.92     20.00 o 
   9   8   4      862.03     1158.13     99.34 o 
  -4   9   4      550.21      716.41     89.62 o 
  -3   9   4       78.06       16.11     26.23 o 
  -2   9   4     1444.74     1743.23    130.59 o 
  -1   9   4      895.34     1029.65     89.14 o 
   0   9   4     1291.86     1251.56     95.21 o 
   1   9   4     4792.33     5059.98    276.15 o 
   2   9   4       75.74      126.22     32.38 o 
   3   9   4      777.30      700.95     61.29 o 
   4   9   4     1658.72     1608.02    103.06 o 
   5   9   4       64.70       41.86     19.75 o 
   6   9   4     4263.65     4234.11    232.11 o 
   7   9   4      433.66      418.32     52.70 o 
   8   9   4     1034.98     1183.79     95.37 o 
   9   9   4      687.09      769.77     85.98 o 
  -3  10   4      523.97      696.01     87.36 o 
  -2  10   4      205.63      257.94     54.24 o 
  -1  10   4      329.76      445.44     62.91 o 
   0  10   4     1759.72     1952.26    133.34 o 
   1  10   4      223.69      193.25     42.42 o 
   2  10   4     3168.35     3254.91    193.90 o 
   3  10   4      903.03     1026.73     83.79 o 
   4  10   4      276.40      218.11     38.37 o 
   5  10   4     3774.89     3627.72    203.21 o 
   6  10   4      668.08      693.74     63.15 o 
   7  10   4     1700.66     1510.55    108.08 o 
   8  10   4     1832.76     1935.59    133.58 o 
  -1  11   4      880.53      932.01     86.95 o 
   0  11   4      200.41      269.27     53.35 o 
   1  11   4     1188.15     1279.24    101.28 o 
   2  11   4     1803.59     1893.65    130.43 o 
   3  11   4       29.35      101.93     34.00 o 
   4  11   4     1191.46     1112.14     89.62 o 
   5  11   4      363.27      293.56     46.31 o 
   6  11   4      989.38      914.52     77.15 o 
   7  11   4     1443.18     1418.50    105.57 o 
   1  12   4     1278.76     1172.22     97.56 o 
   2  12   4       99.00      143.70     40.97 o 
   3  12   4      609.87      761.59     82.17 o 
   4  12   4      384.46      351.69     58.05 o 
   5  12   4      184.14      168.23     40.97 o 
  -5  -9   5      441.41      456.69     42.18 o 
  -4  -9   5      148.99      185.07     26.88 o 
  -3  -9   5     1152.14     1138.94     67.52 o 
  -2  -9   5       72.06       85.17     18.70 o 
  -1  -9   5      551.27      592.46     42.10 o 
   0  -9   5      448.62      520.34     29.59 o 
  -6  -8   5      545.40      549.15     44.37 o 
  -5  -8   5       26.81       43.23     15.06 o 
  -4  -8   5     1441.18     1486.26     81.04 o 
  -3  -8   5      711.91      716.90     47.04 o 
  -2  -8   5      239.47      278.74     29.96 o 
  -1  -8   5     1129.99     1181.31     47.91 o 
   0  -8   5        6.49       10.72      7.33 o 
   1  -8   5      840.12      996.21     66.39 o 
   2  -8   5      553.81      646.71     52.46 o 
  -7  -7   5      987.93     1050.63     50.11 o 
  -6  -7   5       20.75       20.59     12.75 o 
  -5  -7   5     1208.37     1218.91     92.70 o 
  -4  -7   5     1420.35     1597.42     83.96 o 
  -3  -7   5      578.78      595.30     40.80 o 
  -2  -7   5     2268.29     2235.54    107.84 o 
  -1  -7   5      471.67      481.88     25.19 o 
   0  -7   5      978.65      970.48     40.62 o 
   1  -7   5     1170.83     1240.74     48.53 o 
   2  -7   5       99.06       91.08     21.05 o 
   3  -7   5     2060.94     2025.29    113.18 o 
   4  -7   5      402.69      414.76     45.34 o 
  -8  -6   5     1084.86     1127.70     54.12 o 
  -7  -6   5        2.71       11.24      8.62 o 
  -6  -6   5      747.33      798.99     37.85 o 
  -5  -6   5      613.38      652.24     33.81 o 
  -4  -6   5      449.02      357.40     75.82 o 
  -3  -6   5     5002.76     5023.85    165.95 o 
  -2  -6   5      524.02      562.35     28.17 o 
  -1  -6   5     2643.05     2563.72    203.13 o 
   0  -6   5     3667.18     3927.61    162.89 o 
   1  -6   5       25.44       45.48      9.43 o 
   2  -6   5     4176.35     4364.72    139.60 o 
   3  -6   5     1415.22     1333.57     80.39 o 
   4  -6   5      714.33      644.44     50.60 o 
   5  -6   5     1024.09      995.40     69.87 o 
  -8  -5   5      170.66      195.25     20.99 o 
  -7  -5   5      704.16      679.63     84.32 o 
  -6  -5   5      995.44     1022.71     44.61 o 
  -5  -5   5        4.42       -3.22      5.43 o 
  -4  -5   5     2601.40     2498.73     88.08 o 
  -3  -5   5      914.81      895.31     30.22 o 
  -2  -5   5     2429.36     2482.10     69.70 o 
  -1  -5   5     3460.05     3593.79     96.89 o 
   0  -5   5        5.25        9.22     13.97 o 
   1  -5   5     1527.57     1493.93     54.28 o 
   2  -5   5      698.73      719.21     31.51 o 
   3  -5   5     1281.46     1262.41     75.37 o 
   4  -5   5     3356.88     3389.30    169.29 o 
   5  -5   5      235.72      184.43     29.15 o 
   6  -5   5      922.77      942.13     66.55 o 
  -8  -4   5      599.91      632.02     33.86 o 
  -7  -4   5     1925.74     1868.19     71.76 o 
  -6  -4   5      197.00      218.51     18.83 o 
  -5  -4   5      900.95      853.89     37.55 o 
  -4  -4   5     1321.24     1230.09     56.59 o 
  -3  -4   5     1403.90     1471.79     43.59 o 
  -2  -4   5     6173.87     6255.38    236.35 o 
  -1  -4   5      594.48      585.21     40.31 o 
   0  -4   5      769.52      660.13     23.45 o 
   1  -4   5     2493.22     2534.90     71.72 o 
   2  -4   5      753.17      746.69     48.37 o 
   3  -4   5     7021.20     7739.71    257.13 o 
   4  -4   5      581.57      631.08     46.39 o 
   5  -4   5      906.31      997.59     65.33 o 
   6  -4   5      826.15      882.38     61.37 o 
   7  -4   5       88.90       91.57     24.21 o 
  -9  -3   5      151.31      199.24     37.65 o 
  -8  -3   5     2214.34     1979.15    155.52 o 
  -7  -3   5      157.50      139.50     16.35 o 
  -6  -3   5     1341.94     1310.48     52.58 o 
  -5  -3   5     2285.43     1983.69    222.52 o 
  -4  -3   5      394.01      376.62     21.21 o 
  -3  -3   5    12141.37    11385.68    414.15 o 
  -2  -3   5     5058.24     5225.32    167.37 o 
  -1  -3   5     7302.80     6997.29    398.52 o 
   0  -3   5     6338.98     6808.83    174.93 o 
   1  -3   5       72.23       97.24      7.67 o 
   2  -3   5     4106.97     4126.07    109.22 o 
   3  -3   5     2576.21     2744.74     75.64 o 
   4  -3   5     1480.42     1507.24     67.11 o 
   5  -3   5     3196.74     3313.38    126.54 o 
   6  -3   5        3.49       -4.86     10.12 o 
   7  -3   5      893.84      968.28     65.74 o 
  -9  -2   5      747.07      872.18     75.45 o 
  -8  -2   5      184.39      199.57     35.70 o 
  -7  -2   5     1714.15     1540.27    104.44 o 
  -6  -2   5     1614.56     1481.96     57.22 o 
  -5  -2   5        7.54       11.52      6.16 o 
  -4  -2   5     4176.78     3837.83    127.21 o 
  -3  -2   5     2075.62     1937.35     68.19 o 
  -2  -2   5     4463.31     4128.19    133.84 o 
  -1  -2   5    14849.46    15059.79    465.03 o 
   0  -2   5       38.16       30.36      9.15 o 
   1  -2   5     3465.87     3139.54    138.36 o 
   2  -2   5     2898.78     2703.70     73.84 o 
   3  -2   5     2508.94     2587.49     76.83 o 
   4  -2   5    12097.08    12517.11    318.05 o 
   5  -2   5     1445.36     1534.51     84.68 o 
   6  -2   5     2445.62     2606.57     97.18 o 
   7  -2   5     1555.02     1547.59     80.03 o 
   8  -2   5      164.21      152.45     26.23 o 
  -9  -1   5      246.09      255.35     43.23 o 
  -8  -1   5      645.82      597.48     56.67 o 
  -7  -1   5     2622.73     2289.58    272.11 o 
  -6  -1   5        3.97        4.39      5.83 o 
  -5  -1   5      822.70      695.40     31.63 o 
  -4  -1   5     1301.40     1199.02     46.71 o 
  -3  -1   5     1345.37     1288.53     48.37 o 
  -2  -1   5    12158.91    11613.30    360.41 o 
  -1  -1   5      424.95      419.85     19.20 o 
   0  -1   5     5483.38     4808.28    205.23 o 
   1  -1   5     3327.35     3015.51    132.77 o 
   2  -1   5      985.68     1024.39     37.29 o 
   3  -1   5    11855.10    12453.73    314.52 o 
   4  -1   5     1689.76     1674.33     98.06 o 
   5  -1   5     4894.94     4918.34    153.86 o 
   6  -1   5     3662.34     3390.49    274.17 o 
   7  -1   5        2.19        9.19      8.07 o 
   8  -1   5     2112.91     2179.76    101.52 o 
  -8   0   5     1617.26     1685.02    113.99 o 
  -7   0   5      220.93      194.30     34.65 o 
  -6   0   5     1755.65     1225.73     59.91 o 
  -5   0   5     1942.30     1693.19     82.26 o 
  -4   0   5       91.17       90.70     11.25 o 
  -3   0   5     2446.14     2200.30     76.42 o 
  -2   0   5     3916.17     3529.48    116.63 o 
  -1   0   5     5132.69     4864.89    162.08 o 
   0   0   5    12447.86    13056.63    402.31 o 
   1   0   5       78.66       93.59     15.54 o 
   2   0   5     5362.66     5759.19    182.61 o 
   3   0   5      707.20      659.00     26.68 o 
   4   0   5     3692.92     3921.32    104.21 o 
   5   0   5    11172.61    11511.76    291.85 o 
   6   0   5      171.54      162.94     11.84 o 
   7   0   5     1480.35     1566.48     63.61 o 
   8   0   5      901.63      905.74     44.06 o 
   9   0   5      460.20      493.86     32.33 o 
  -8   1   5      251.81      258.50     43.96 o 
  -7   1   5     1721.36     1600.90    107.43 o 
  -6   1   5     3585.97     3409.05    189.61 o 
  -5   1   5       59.92       84.89     13.12 o 
  -4   1   5     2299.46     2129.40    120.79 o 
  -3   1   5      476.64      418.05     22.47 o 
  -2   1   5    10815.36    10739.22    337.38 o 
  -1   1   5    27666.85    30487.37    933.33 o 
   0   1   5       45.72       52.42      7.41 o 
   1   1   5     5560.51     5576.89    237.50 o 
   2   1   5     7010.77     7485.54    234.24 o 
   3   1   5     1381.79     1486.72     51.50 o 
   4   1   5    12348.36    13690.70    556.92 o 
   5   1   5     2865.60     3016.39     82.15 o 
   6   1   5     1945.19     1918.01     91.94 o 
   7   1   5      674.56      706.12     35.17 o 
   8   1   5       81.63      107.71     17.49 o 
   9   1   5     1419.05     1496.56     64.39 o 
  -8   2   5      397.77      405.61     56.11 o 
  -7   2   5     2098.35     1910.08    125.89 o 
  -6   2   5       57.56       46.71     20.40 o 
  -5   2   5     2899.47     2487.84    222.92 o 
  -4   2   5      949.31      796.74     46.71 o 
  -2   2   5    22912.95    24602.83    760.21 o 
  -1   2   5     4186.70     4647.99    150.77 o 
   0   2   5    12720.92    14015.42    662.62 o 
   1   2   5    11409.42    12854.72    461.71 o 
   2   2   5      924.34      932.97     35.22 o 
   4   2   5     2122.51     2345.89    120.63 o 
   5   2   5     8479.47     9014.87    436.45 o 
   6   2   5     6883.28     6978.05    231.67 o 
   7   2   5      384.05      429.72     34.04 o 
   8   2   5     2125.92     2088.18     80.23 o 
   9   2   5      769.78      679.33     56.43 o 
  -8   3   5      666.10      716.33     78.85 o 
  -7   3   5      157.64      152.85     35.87 o 
  -6   3   5     1075.03     1100.00     85.25 o 
  -5   3   5     2381.90     2350.67    142.57 o 
  -4   3   5      110.22      110.78     12.58 o 
  -3   3   5     2733.68     2469.73     88.20 o 
  -2   3   5      832.68      886.43     62.26 o 
  -1   3   5     6325.88     6719.73    214.38 o 
   0   3   5     8907.02     9317.90    292.32 o 
   1   3   5      405.33      433.78     34.73 o 
   2   3   5     6553.36     6963.67    337.44 o 
   3   3   5     2425.41     2474.78    127.59 o 
   4   3   5     3117.65     3362.82    169.29 o 
   5   3   5    15565.15    16850.96    804.33 o 
   6   3   5      483.68      472.32     39.02 o 
   7   3   5     6213.66     6046.11    203.10 o 
   8   3   5     2247.43     2277.19     86.04 o 
   9   3   5      503.38      479.52     49.06 o 
  10   3   5     2078.97     2122.76    131.96 o 
  -7   4   5      688.28      616.59     73.43 o 
  -6   4   5     1821.52     1917.61    130.26 o 
  -5   4   5       19.05       11.74     14.65 o 
  -4   4   5     1924.15     1936.88    123.30 o 
  -3   4   5     1033.27     1071.67     62.54 o 
  -2   4   5      859.41      903.46     39.09 o 
  -1   4   5    11926.76    11963.34    374.72 o 
   0   4   5      598.05      645.90     49.87 o 
   1   4   5     5480.08     5969.16    298.26 o 
   2   4   5     2845.99     3298.06    167.83 o 
   3   4   5       51.12       39.91     11.66 o 
   4   4   5     7213.31     7348.23    359.95 o 
   5   4   5      363.70      356.95     31.25 o 
   6   4   5     6806.49     7151.42    353.55 o 
   7   4   5     2888.11     2883.29    103.22 o 
   8   4   5      472.92      488.27     44.28 o 
   9   4   5     1452.90     1473.06     96.02 o 
  10   4   5      171.15      217.13     37.65 o 
  -7   5   5      901.42      888.29     94.24 o 
  -6   5   5        7.83       -3.56     18.94 o 
  -5   5   5     2208.52     2198.79    145.48 o 
  -4   5   5     1404.26     1565.60    110.51 o 
  -3   5   5       96.51      119.40     16.59 o 
  -2   5   5     5205.39     5223.34    172.28 o 
  -1   5   5      515.39      556.84     52.62 o 
   0   5   5     7010.97     7650.45    384.15 o 
   1   5   5     9863.57    11561.05    564.86 o 
   2   5   5      915.23      916.38     59.10 o 
   3   5   5     2746.12     2447.57    130.91 o 
   4   5   5     1661.70     1490.71     86.87 o 
   5   5   5     3798.07     3732.81    195.11 o 
   6   5   5     8250.98     8482.39    416.21 o 
   7   5   5      119.77      118.61     23.40 o 
   8   5   5     2455.32     2709.07    152.45 o 
   9   5   5      432.97      369.82     43.88 o 
  10   5   5      302.25      323.43     45.66 o 
  -6   6   5     1000.14      988.68    100.79 o 
  -5   6   5     1360.29     1542.53    120.95 o 
  -4   6   5       65.17      104.44     34.65 o 
  -3   6   5     1871.57     1963.19    134.15 o 
  -2   6   5      754.72      745.69     34.47 o 
  -1   6   5     6251.99     6696.83    348.69 o 
   0   6   5     9875.44    10996.03    546.15 o 
   1   6   5      142.06      147.27     30.20 o 
   2   6   5     9260.11     9818.39    482.36 o 
   3   6   5     1823.40     1733.27     99.58 o 
   4   6   5     2270.66     2220.40    123.54 o 
   5   6   5    10416.44    10779.63    528.18 o 
   6   6   5      189.08      266.60     34.89 o 
   7   6   5     4255.94     4147.41    216.81 o 
   8   6   5     2438.37     2509.67    143.46 o 
   9   6   5      299.97      307.73     41.13 o 
  10   6   5     1210.13     1236.26     90.35 o 
  -5   7   5        3.42      -31.74     23.48 o 
  -4   7   5     1350.73     1379.55    114.32 o 
  -3   7   5      333.42      497.90     68.90 o 
  -2   7   5      228.88      256.24     48.98 o 
  -1   7   5     3627.84     3682.70    212.03 o 
   0   7   5      137.32      185.72     36.27 o 
   1   7   5     7417.12     7864.02    400.26 o 
   2   7   5     3120.91     3184.15    176.57 o 
   3   7   5     2663.63     2329.37    130.18 o 
   4   7   5     6519.92     6141.12    310.24 o 
   5   7   5      227.52      169.77     27.20 o 
   6   7   5     6898.02     7077.34    360.84 o 
   7   7   5     5335.57     5684.18    300.44 o 
   8   7   5      434.61      510.69     61.93 o 
   9   7   5     2180.49     2048.28    125.33 o 
  10   7   5      244.82      282.14     43.56 o 
  -5   8   5      448.26      517.66     80.72 o 
  -4   8   5      487.68      656.91     86.71 o 
  -3   8   5       95.24      146.29     44.28 o 
  -2   8   5     1201.01     1326.85    108.00 o 
  -1   8   5      225.51      304.08     51.41 o 
   0   8   5     2611.81     2711.83    164.43 o 
   1   8   5     4511.54     4711.53    255.67 o 
   2   8   5      201.41      180.46     34.81 o 
   3   8   5     4104.97     3940.07    211.47 o 
   4   8   5      909.83      756.81     57.24 o 
   5   8   5      874.29      772.52     59.10 o 
   6   8   5     2641.50     2461.09    143.70 o 
   7   8   5       26.67       39.99     19.35 o 
   8   8   5     2549.17     2933.09    179.41 o 
   9   8   5      443.14      482.52     66.87 o 
  -4   9   5      152.67      179.81     53.11 o 
  -3   9   5     1350.16     1557.91    128.08 o 
  -2   9   5      278.27      457.75     69.63 o 
  -1   9   5      687.41      829.76     82.98 o 
   0   9   5     2502.03     2837.72    173.98 o 
   1   9   5        0.22        8.82     20.56 o 
   2   9   5     1968.70     2213.36    139.98 o 
   3   9   5     2604.46     2378.52    143.30 o 
   4   9   5       33.22       34.97     18.54 o 
   5   9   5     2229.90     2082.37    126.22 o 
   6   9   5        4.13       15.54     15.87 o 
   7   9   5     2374.54     2265.74    140.22 o 
   8   9   5     1739.75     1895.43    128.48 o 
   9   9   5       99.36      149.61     41.53 o 
  -3  10   5      447.45      623.39     87.27 o 
  -2  10   5      178.50      166.21     48.58 o 
  -1  10   5      791.56      847.41     85.57 o 
   0  10   5       38.57       91.89     33.84 o 
   1  10   5     3663.86     3690.47    215.60 o 
   2  10   5     2333.95     2335.36    148.97 o 
   3  10   5      485.88      470.94     58.78 o 
   4  10   5     2954.75     2910.42    170.91 o 
   5  10   5       43.29       54.81     22.02 o 
   6  10   5     2756.12     2487.00    151.31 o 
   7  10   5     2994.42     2699.04    164.59 o 
   8  10   5       26.56       37.57     21.29 o 
  -1  11   5       11.43       33.19     29.39 o 
   0  11   5      903.07      987.55     91.48 o 
   1  11   5     1255.14     1384.90    106.70 o 
   2  11   5      303.05      372.50     57.72 o 
   3  11   5     1465.27     1679.51    120.31 o 
   4  11   5      191.89      220.94     44.12 o 
   5  11   5      898.71      882.78     74.56 o 
   6  11   5     1587.66     1429.59    102.41 o 
   7  11   5       38.68        8.58     23.64 o 
   1  12   5        3.20        6.72     26.15 o 
   2  12   5     1093.75     1133.27     96.91 o 
   3  12   5      479.42      599.10     73.92 o 
   4  12   5      199.16      197.30     44.20 o 
   5  12   5      825.09      829.59     78.29 o 
   6  12   5        1.80       10.93     22.34 o 
  -5  -8   6      615.97      685.16     50.36 o 
  -4  -8   6      188.28      188.47     27.20 o 
  -3  -8   6      624.69      607.85     45.01 o 
  -2  -8   6     1080.57     1193.99     69.22 o 
  -1  -8   6        2.66        8.10      9.88 o 
   0  -8   6      740.11      751.31     36.46 o 
   1  -8   6      192.98      236.40     34.17 o 
  -6  -7   6      613.57      679.01     50.60 o 
  -5  -7   6      882.91      950.47     60.96 o 
  -4  -7   6      419.26      385.13     36.35 o 
  -3  -7   6     1582.38     1581.06     84.04 o 
  -2  -7   6       74.34       65.98     15.54 o 
  -1  -7   6     1446.42     1569.54     59.82 o 
   0  -7   6     1366.62     1446.71     56.28 o 
   1  -7   6       83.15       86.62     21.45 o 
   2  -7   6     1308.91     1360.37     84.04 o 
   3  -7   6       52.19       84.76     23.48 o 
  -7  -6   6      831.25      891.02     43.36 o 
  -6  -6   6      409.99      419.53     27.00 o 
  -5  -6   6       14.57       16.76     11.25 o 
  -4  -6   6     2495.06     2701.06    129.54 o 
  -3  -6   6       60.81       66.47     15.38 o 
  -2  -6   6     3602.18     3900.96    126.49 o 
  -1  -6   6     4181.35     4550.96    145.80 o 
   0  -6   6       32.07       57.88     10.49 o 
   1  -6   6     1995.03     2228.70    102.74 o 
   2  -6   6      580.46      628.15     57.97 o 
   3  -6   6     1171.27     1183.06     76.26 o 
   4  -6   6     1748.41     1811.64    105.98 o 
  -8  -5   6     1127.15     1153.45     52.96 o 
  -7  -5   6     1019.48      972.41     45.44 o 
  -6  -5   6      209.42      210.92     19.71 o 
  -5  -5   6      672.44      677.94     33.36 o 
  -4  -5   6      240.59      232.93     20.21 o 
  -3  -5   6     2014.31     1879.72     94.48 o 
  -2  -5   6     3411.00     3632.52    117.79 o 
  -1  -5   6       21.58       36.48      8.89 o 
   0  -5   6     1662.69     1869.09     66.72 o 
   1  -5   6      274.98      280.20     21.29 o 
   2  -5   6      938.07      928.36     38.97 o 
   3  -5   6     2635.20     2724.54    140.06 o 
   4  -5   6      128.99      153.82     26.88 o 
   5  -5   6     1896.50     1865.56    108.08 o 
  -8  -4   6     1330.65     1286.16     56.34 o 
  -7  -4   6        0.81        9.07     12.35 o 
  -6  -4   6     1392.64     1389.39     56.80 o 
  -5  -4   6      630.08      612.77     30.86 o 
  -4  -4   6      262.12      262.04     19.32 o 
  -3  -4   6     2505.59     2391.81     80.28 o 
  -2  -4   6       50.67       75.39     17.03 o 
  -1  -4   6     4379.80     4508.07    142.61 o 
   0  -4   6     2227.65     2382.81     80.88 o 
   1  -4   6     1156.24     1143.36     44.78 o 
   2  -4   6     3596.98     3616.84    117.59 o 
   3  -4   6      170.51      210.18     16.93 o 
   4  -4   6     2282.40     2344.92    124.11 o 
   5  -4   6     2039.31     2011.04    111.81 o 
   6  -4   6      120.28      145.97     27.77 o 
  -8  -3   6       25.59       24.26     10.04 o 
  -7  -3   6     2025.96     1763.63     69.27 o 
  -6  -3   6     1596.34     1554.98     61.37 o 
  -5  -3   6       51.24       52.80     10.13 o 
  -4  -3   6     2726.91     2501.08     87.32 o 
  -3  -3   6      772.70      757.40     44.41 o 
  -2  -3   6     5896.31     5554.42    178.04 o 
  -1  -3   6     5298.60     4719.63    199.48 o 
   0  -3   6       19.52       36.71      8.45 o 
   1  -3   6     3142.68     3144.41    102.82 o 
   2  -3   6     1931.01     1869.16     65.75 o 
   3  -3   6     2810.81     2776.20     92.64 o 
   4  -3   6     3091.00     3160.85    104.15 o 
   5  -3   6       38.15       52.70     16.60 o 
   6  -3   6     1708.18     1659.67     96.18 o 
   7  -3   6      576.78      602.18     51.33 o 
  -8  -2   6      697.17      785.31     65.66 o 
  -7  -2   6     1635.41     1465.48     79.75 o 
  -6  -2   6      140.17      129.49     15.24 o 
  -5  -2   6     2055.66     2029.76     74.58 o 
  -4  -2   6      518.12      482.49     25.53 o 
  -3  -2   6     1525.39     1355.18     51.45 o 
  -2  -2   6     9060.00     8586.92    270.13 o 
  -1  -2   6      122.08      105.80     10.81 o 
   0  -2   6    10782.67    10355.07    429.25 o 
   1  -2   6     5561.74     5481.78    234.46 o 
   2  -2   6      861.41      803.18     26.29 o 
   3  -2   6     8657.96     8839.52    227.48 o 
   4  -2   6      224.99      233.34     13.79 o 
   5  -2   6     4862.66     4866.00    230.09 o 
   6  -2   6     2571.34     2603.10    135.45 o 
   7  -2   6      131.69      147.51     26.96 o 
   8  -2   6      678.79      738.51     57.24 o 
  -8  -1   6      747.68      752.76     64.69 o 
  -7  -1   6       62.23       58.22     11.14 o 
  -6  -1   6     2812.67     2591.76     92.67 o 
  -5  -1   6      740.66      693.90     37.93 o 
  -4  -1   6      560.11      490.32     25.46 o 
  -3  -1   6     2480.81     2230.75     78.49 o 
  -2  -1   6      121.27      121.55     11.23 o 
  -1  -1   6    16250.99    15350.34    476.37 o 
   0  -1   6     7366.88     7335.60    308.70 o 
   1  -1   6      720.85      580.00     36.59 o 
   2  -1   6     5359.65     4960.00    212.52 o 
   3  -1   6      358.05      400.34     19.79 o 
   4  -1   6     6406.27     6423.26    167.44 o 
   5  -1   6     7129.11     6995.58    182.67 o 
   6  -1   6       42.77       61.71     11.66 o 
   7  -1   6     3563.24     3739.47    212.96 o 
   8  -1   6      357.16      365.94     40.56 o 
  -8   0   6       19.24       25.75     16.92 o 
  -7   0   6     1877.72     2010.72    125.65 o 
  -6   0   6     2328.09     2180.52    161.15 o 
  -5   0   6      276.33      280.43     20.32 o 
  -4   0   6     1625.85     1461.10     56.14 o 
  -3   0   6      239.70      221.95     16.74 o 
  -2   0   6     5987.08     5566.97    207.90 o 
  -1   0   6     5740.00     5510.65    176.21 o 
   0   0   6     1368.80     1284.29     63.47 o 
   1   0   6     3780.68     3871.74    170.34 o 
   2   0   6      120.47      108.00      8.48 o 
   3   0   6     2550.00     2678.75     89.37 o 
   4   0   6     5041.76     5030.52    162.03 o 
   5   0   6       22.17       26.34      6.52 o 
   6   0   6     4227.40     3964.76    200.84 o 
   7   0   6     1144.69     1149.80     51.13 o 
   8   0   6      806.39      788.15     88.41 o 
   9   0   6     1026.59     1149.29     55.35 o 
  -8   1   6      432.18      507.70     60.56 o 
  -7   1   6     1440.99     1408.70     97.56 o 
  -6   1   6      174.77      211.55     34.41 o 
  -5   1   6     3922.72     3778.88    202.40 o 
  -4   1   6      521.39      505.46     27.19 o 
  -3   1   6     2124.28     1992.61     72.63 o 
  -2   1   6     9974.90     9468.76    299.58 o 
  -1   1   6       11.60       16.43     10.65 o 
   0   1   6    11193.07    12451.04    388.03 o 
   1   1   6     8663.66     9670.41    302.50 o 
   2   1   6     1045.53     1045.36     38.92 o 
   3   1   6     5360.64     5674.33    179.92 o 
   4   1   6      320.86      330.15     17.95 o 
   5   1   6     5384.40     5770.81    243.04 o 
   6   1   6     2195.11     2290.80     65.83 o 
   7   1   6      523.00      552.49     30.19 o 
   8   1   6     2384.47     2263.46     87.53 o 
   9   1   6       14.78       16.25      9.51 o 
  -8   2   6      355.64      327.73     51.41 o 
  -7   2   6        0.83        5.99     15.38 o 
  -6   2   6     3321.71     3257.01    185.64 o 
  -5   2   6     1274.78     1160.27    111.00 o 
  -4   2   6      604.72      613.59     49.87 o 
  -3   2   6     3442.74     3179.94    110.22 o 
  -2   2   6     5211.15     5689.03    224.06 o 
  -1   2   6    15689.58    17442.81    541.60 o 
   0   2   6    13927.13    15108.21    467.09 o 
   1   2   6     2341.72     2489.89     84.04 o 
   2   2   6    11839.14    13261.03    411.92 o 
   3   2   6     1587.23     1701.05     59.60 o 
   4   2   6     3577.61     4014.87    172.93 o 
   5   2   6     9372.61    10140.31    316.18 o 
   6   2   6      387.50      395.22     18.01 o 
   7   2   6     6473.65     6435.35    169.15 o 
   8   2   6     1778.46     1688.24     81.49 o 
   9   2   6      586.34      645.00     35.77 o 
  -7   3   6      639.41      650.19     68.90 o 
  -6   3   6     1834.92     1836.25    121.76 o 
  -5   3   6      866.85      864.89     69.38 o 
  -4   3   6     2341.13     2249.70     82.56 o 
  -3   3   6       72.57       49.18     16.96 o 
  -2   3   6      785.79      806.49     37.50 o 
  -1   3   6     5091.57     5216.10    169.21 o 
   0   3   6     1583.70     1864.28    122.78 o 
   1   3   6    17588.01    19222.95    592.21 o 
   2   3   6     1740.28     1970.48    103.55 o 
   3   3   6     4621.90     4537.71    223.93 o 
   4   3   6     6849.58     6685.33    327.00 o 
   5   3   6       35.40       44.04     12.95 o 
   6   3   6    13720.46    14767.78    708.88 o 
   7   3   6     5109.02     5003.11    171.31 o 
   8   3   6     1195.80     1207.45     52.22 o 
   9   3   6     1928.35     1940.52    116.91 o 
  -7   4   6      465.99      611.49     72.30 o 
  -6   4   6        8.51       14.82     20.64 o 
  -5   4   6     3073.25     3251.75    189.77 o 
  -4   4   6      858.84      916.06     72.14 o 
  -3   4   6      724.75      848.32     71.04 o 
  -2   4   6     1711.46     1724.69    107.03 o 
  -1   4   6        2.26       25.97     22.51 o 
   0   4   6     9238.08     9510.93    341.45 o 
   1   4   6     5009.75     5853.15    293.24 o 
   2   4   6     4602.37     5105.48    253.89 o 
   3   4   6     7380.88     7778.61    378.81 o 
   4   4   6      210.01      224.83     24.77 o 
   5   4   6     7039.99     7295.00    253.18 o 
   6   4   6     2332.67     2436.73    131.32 o 
   7   4   6      256.76      259.07     31.17 o 
   8   4   6     3604.39     3525.62    125.61 o 
   9   4   6      137.58      120.71     26.31 o 
  10   4   6      760.96      769.60     64.20 o 
  -7   5   6        7.33       -3.16     20.24 o 
  -6   5   6     1205.22     1284.83    104.20 o 
  -5   5   6     1021.57     1175.45     93.02 o 
  -4   5   6      945.73      990.06     80.15 o 
  -3   5   6     2003.17     2379.34    118.04 o 
  -2   5   6       67.08       72.21     11.83 o 
  -1   5   6     3198.97     3063.80    184.99 o 
   0   5   6     6448.58     6714.88    338.98 o 
   1   5   6     2017.00     2246.63    128.08 o 
   2   5   6     6533.92     6983.83    346.10 o 
   3   5   6     3102.59     3337.48    172.85 o 
   4   5   6      587.53      477.50     37.89 o 
   5   5   6     4522.11     4291.59    221.59 o 
   6   5   6      114.77      111.84     15.03 o 
   7   5   6     4510.95     4570.10    235.35 o 
   8   5   6     1030.39     1040.25     71.81 o 
   9   5   6      654.99      673.50     57.24 o 
  10   5   6      825.99      824.82     67.84 o 
  -6   6   6      590.88      655.29     82.26 o 
  -5   6   6      442.45      554.57     71.73 o 
  -4   6   6     2957.32     3684.80    220.21 o 
  -3   6   6      330.87      386.74     54.16 o 
  -2   6   6     2489.06     2596.39     93.90 o 
  -1   6   6     3669.17     3492.31    119.65 o 
   0   6   6      137.51      113.10     26.72 o 
   1   6   6    15478.25    16920.83    820.36 o 
   2   6   6     3202.00     3330.44    179.73 o 
   3   6   6     2040.75     1864.18    105.98 o 
   4   6   6     6370.84     6100.32    305.95 o 
   5   6   6      121.46      108.08     20.56 o 
   6   6   6     7288.58     7415.43    373.87 o 
   7   6   6     3353.57     3621.25    201.10 o 
   8   6   6     1264.85     1257.39     82.50 o 
   9   6   6     2156.11     1927.57    118.20 o 
  10   6   6       57.98       41.21     22.18 o 
  -5   7   6     1324.90     1616.68    130.10 o 
  -4   7   6      353.01      428.36     65.25 o 
  -3   7   6      616.34      659.98     76.35 o 
  -2   7   6     1712.79     1971.37    132.85 o 
  -1   7   6       10.42       48.17     19.92 o 
   0   7   6     3804.96     3808.99    211.30 o 
   1   7   6     3083.82     3000.21    170.91 o 
   2   7   6     4406.98     4627.82    245.07 o 
   3   7   6     6888.58     6704.36    337.20 o 
   4   7   6      250.15      292.02     33.84 o 
   5   7   6     4213.44     3927.03    207.74 o 
   6   7   6     2736.44     2772.30    156.09 o 
   7   7   6     1330.41     1295.11     91.08 o 
   8   7   6     6530.82     7402.88    388.44 o 
   9   7   6      498.74      741.75     84.20 o 
  -5   8   6      358.51      398.32     73.03 o 
  -4   8   6      357.60      403.10     69.79 o 
  -3   8   6     1718.91     2069.65    150.10 o 
  -2   8   6       96.17      113.10     36.03 o 
  -1   8   6      874.53      962.13     80.47 o 
   0   8   6     1083.99     1084.37     84.12 o 
   1   8   6      995.72      986.17     77.15 o 
   2   8   6     5732.58     5942.69    311.45 o 
   3   8   6      491.17      458.47     43.48 o 
   4   8   6     1149.22     1072.39     72.62 o 
   5   8   6      630.77      587.12     48.90 o 
   6   8   6      297.53      356.38     42.26 o 
   7   8   6     4935.68     4813.22    259.23 o 
   8   8   6     1159.46     1372.27    101.77 o 
   9   8   6      812.90     1069.40     94.80 o 
  -4   9   6     1059.64     1214.64    121.84 o 
  -3   9   6      291.03      467.95     77.48 o 
  -2   9   6      367.42      473.45     70.11 o 
  -1   9   6     1217.85     1301.10    102.33 o 
   0   9   6        8.60       21.21     21.86 o 
   1   9   6     3682.86     3643.92    209.44 o 
   2   9   6     2100.43     2077.10    133.18 o 
   3   9   6      647.70      620.96     57.16 o 
   4   9   6     3105.45     2596.54    150.10 o 
   5   9   6        6.49       22.51     14.49 o 
   6   9   6     2202.42     1868.63    117.15 o 
   7   9   6     1465.90     1442.38     99.90 o 
   8   9   6      747.74      771.06     70.11 o 
   9   9   6     1497.05     1881.42    136.66 o 
  -2  10   6      834.20     1037.90    105.41 o 
  -1  10   6       27.15       54.32     27.93 o 
   0  10   6     1386.41     1580.25    118.44 o 
   1  10   6     1103.98     1270.50     99.34 o 
   2  10   6     1852.30     1814.96    124.11 o 
   3  10   6     3161.40     3056.96    181.84 o 
   4  10   6      183.70      166.94     33.03 o 
   5  10   6     1388.80     1218.77     85.90 o 
   6  10   6     1344.81     1130.36     83.06 o 
   7  10   6      156.59      161.19     32.79 o 
   8  10   6     3511.78     3415.85    203.21 o 
  -1  11   6      323.11      424.39     67.52 o 
   0  11   6      152.18      224.91     51.90 o 
   1  11   6      376.99      358.73     58.53 o 
   2  11   6     2348.02     2194.41    146.38 o 
   3  11   6      343.45      346.75     54.49 o 
   4  11   6     1644.23     1709.55    121.36 o 
   5  11   6     1272.70     1218.20     92.46 o 
   6  11   6      149.79       94.97     28.50 o 
   7  11   6     2006.86     1691.82    117.07 o 
   1  12   6      884.76      908.13     91.40 o 
   2  12   6      381.46      430.06     62.91 o 
   3  12   6      575.31      723.70     78.85 o 
   4  12   6     1206.35     1267.99    103.22 o 
   5  12   6        3.31       -6.80     22.75 o 
   6  12   6      753.96      725.56     75.45 o 
  -3  -8   7      393.54      436.94     42.18 o 
  -2  -8   7       78.73      130.35     23.48 o 
  -1  -8   7     1269.91     1330.65     76.10 o 
   0  -8   7      143.53      181.28     20.01 o 
  -5  -7   7      141.52      181.27     29.55 o 
  -4  -7   7      500.05      512.80     40.88 o 
  -3  -7   7       15.98       38.05     14.49 o 
  -2  -7   7     1220.06     1304.02     75.21 o 
  -1  -7   7     1365.59     1522.38     60.20 o 
   0  -7   7      202.16      223.29     20.92 o 
   1  -7   7      689.99      859.89    137.51 o 
   2  -7   7       11.20        3.72     15.06 o 
  -6  -6   7      125.42      140.14     26.15 o 
  -5  -6   7     1408.18     1499.37     85.17 o 
  -4  -6   7        9.16       -3.08      9.39 o 
  -3  -6   7     1096.84     1118.94     66.47 o 
  -2  -6   7     1466.40     1576.29     85.09 o 
  -1  -6   7       80.84       86.81     13.55 o 
   0  -6   7     2562.56     2890.44     99.79 o 
   1  -6   7      470.92      537.45     29.91 o 
   2  -6   7      542.52      639.46     32.68 o 
   3  -6   7     1193.05     1400.52     88.57 o 
   4  -6   7        5.28       10.04     16.68 o 
  -7  -5   7      317.19      399.62     41.53 o 
  -6  -5   7     1154.91     1206.06     72.54 o 
  -5  -5   7      253.71      265.31     32.87 o 
  -4  -5   7     1144.65     1206.54     70.43 o 
  -3  -5   7      900.97      908.85     56.59 o 
  -2  -5   7      424.62      237.94     25.26 o 
  -1  -5   7     4103.08     4199.50    136.32 o 
   0  -5   7     1154.50     1312.68     52.11 o 
   1  -5   7     1030.89     1186.96     48.46 o 
   2  -5   7     2343.81     2573.27     99.30 o 
   3  -5   7        0.01       -2.19     11.50 o 
   4  -5   7     2532.43     2442.31    133.10 o 
   5  -5   7      851.87      786.60     63.07 o 
  -7  -4   7     1290.50     1210.27     68.94 o 
  -6  -4   7      579.34      566.10     31.40 o 
  -5  -4   7      346.72      335.30     23.08 o 
  -4  -4   7     1226.01     1189.48     48.77 o 
  -3  -4   7        1.86       -5.59      9.39 o 
  -2  -4   7     2975.07     2893.18    136.01 o 
  -1  -4   7     1591.68     1617.56     59.98 o 
   0  -4   7     2266.81     2203.89     77.24 o 
   1  -4   7     2989.29     3052.29    102.23 o 
   2  -4   7      246.50      233.90     18.70 o 
   3  -4   7     1428.70     1491.76     56.90 o 
   4  -4   7     1546.93     1500.10     89.95 o 
   5  -4   7      614.12      616.10     51.25 o 
   6  -4   7     2544.00     2600.83    143.06 o 
  -8  -3   7      562.20      549.44     32.61 o 
  -7  -3   7      575.13      529.33     39.83 o 
  -6  -3   7      330.33      334.38     24.59 o 
  -5  -3   7     2282.95     2197.08     81.03 o 
  -4  -3   7       67.26       81.84     12.49 o 
  -3  -3   7     1223.70     1107.47     44.71 o 
  -2  -3   7     1848.31     1690.93     86.06 o 
  -1  -3   7      365.13      386.34     30.68 o 
   0  -3   7     6300.04     6200.87    265.95 o 
   1  -3   7     1496.49     1494.91     71.49 o 
   2  -3   7     1745.04     1463.17    114.36 o 
   3  -3   7     1022.71     1021.33     48.90 o 
   4  -3   7       46.38       43.93     10.67 o 
   5  -3   7     2667.33     2597.67    137.31 o 
   6  -3   7      722.55      745.96     57.08 o 
   7  -3   7      554.83      644.20     55.13 o 
  -8  -2   7      281.40      376.30     47.69 o 
  -7  -2   7      242.27      281.32     23.76 o 
  -6  -2   7     2301.51     2265.36     84.97 o 
  -5  -2   7      532.81      510.61     28.20 o 
  -4  -2   7     1932.11     1869.75     69.79 o 
  -3  -2   7     3287.42     2971.77    102.20 o 
  -2  -2   7       18.05       22.03      6.42 o 
  -1  -2   7     8867.12     7836.20    301.37 o 
   0  -2   7     5665.13     4901.71    213.81 o 
   1  -2   7     1623.86     1428.45     74.16 o 
   2  -2   7     6512.93     6535.36    252.59 o 
   3  -2   7        1.29        2.24      6.36 o 
   4  -2   7     1850.79     1702.41     98.08 o 
   5  -2   7     1888.08     1965.70    108.65 o 
   6  -2   7      820.51      807.65     58.61 o 
   7  -2   7     2033.82     1928.46    110.75 o 
  -8  -1   7       55.74       32.22     18.46 o 
  -7  -1   7     1248.63     1262.97     74.28 o 
  -6  -1   7      339.64      314.16     23.73 o 
  -5  -1   7     1346.30     1295.55     53.32 o 
  -4  -1   7     2870.39     2721.20     95.81 o 
  -3  -1   7        5.28        4.56      6.24 o 
  -2  -1   7     3361.02     2533.11    214.66 o 
  -1  -1   7     2575.45     2195.97     76.07 o 
   0  -1   7     2140.30     2054.11     99.90 o 
   1  -1   7    11574.36    11781.91    487.94 o 
   2  -1   7      153.09      152.29     20.32 o 
   3  -1   7     4640.35     4420.81    192.52 o 
   4  -1   7     2973.59     2790.19     94.31 o 
   5  -1   7      346.11      307.28     21.18 o 
   6  -1   7     7316.62     7272.29    335.42 o 
   7  -1   7      862.45      755.44     56.43 o 
   8  -1   7      980.84      990.30     68.98 o 
  -8   0   7      396.21      400.67     51.17 o 
  -7   0   7      649.68      590.60     53.76 o 
  -6   0   7      722.55      704.32     34.96 o 
  -5   0   7     3536.28     3245.82    113.59 o 
  -4   0   7       81.84       77.86     28.30 o 
  -3   0   7     1409.80     1219.47     49.11 o 
  -2   0   7     1399.40     1237.95     48.37 o 
  -1   0   7      607.25      592.98     49.10 o 
   0   0   7     8459.68     8181.16    292.30 o 
   1   0   7      535.74      510.53     36.27 o 
   2   0   7     6595.63     6775.93    288.54 o 
   3   0   7     2027.98     1988.56     69.12 o 
   4   0   7      485.14      468.97     23.13 o 
   5   0   7     5163.44     5213.63    139.09 o 
   6   0   7      853.78      838.08     30.98 o 
   7   0   7     2680.46     2462.55    130.75 o 
   8   0   7     2051.86     1944.09    110.11 o 
  -8   1   7      259.62      248.38     42.83 o 
  -7   1   7       16.88        9.55     16.03 o 
  -6   1   7     2302.51     2289.86    136.42 o 
  -5   1   7      788.83      767.30     45.14 o 
  -4   1   7     1474.04     1309.11     77.20 o 
  -3   1   7     2991.33     2676.93    213.29 o 
  -2   1   7        7.27       -0.65      6.01 o 
  -1   1   7     2672.30     2554.64     87.86 o 
   0   1   7     4765.15     4998.82    162.66 o 
   1   1   7     4634.78     4915.49    158.57 o 
   2   1   7    13177.84    15618.54    485.68 o 
   3   1   7      114.53      132.14     11.48 o 
   4   1   7     2559.36     2683.73     91.14 o 
   5   1   7     1996.13     2049.33     72.32 o 
   6   1   7     1186.86     1258.38     49.25 o 
   7   1   7     6171.36     5788.41    198.06 o 
   8   1   7      144.48      147.03     18.46 o 
   9   1   7      655.90      765.88     57.24 o 
  -7   2   7      591.20      646.46     61.37 o 
  -6   2   7      493.60      545.99     55.54 o 
  -5   2   7     1329.76     1242.74     61.37 o 
  -4   2   7     4687.85     4412.82    150.07 o 
  -3   2   7       31.95       24.00     12.87 o 
  -2   2   7     8921.59     9169.36    292.13 o 
  -1   2   7      582.91      549.84     27.96 o 
   0   2   7     1540.85     1715.93     62.34 o 
   1   2   7    16821.40    18267.46    565.28 o 
   2   2   7     2970.10     3382.58    112.16 o 
   3   2   7     4749.46     5139.08    165.56 o 
   4   2   7     3945.44     4086.45    133.54 o 
   5   2   7       19.02       34.61      8.39 o 
   6   2   7     4576.70     4763.57    156.14 o 
   7   2   7     1739.93     1534.57     67.73 o 
   8   2   7     1650.40     1563.16    134.80 o 
   9   2   7     1212.99     1171.95     53.96 o 
  -7   3   7      311.54      308.78     49.06 o 
  -6   3   7      413.80      385.21     49.14 o 
  -5   3   7     2726.14     2626.50    154.63 o 
  -4   3   7        7.76       13.80     12.75 o 
  -3   3   7     2191.81     2117.21    221.02 o 
  -2   3   7     3751.31     4049.51    220.74 o 
  -1   3   7     1040.18     1136.77     46.40 o 
   0   3   7     8432.59     8430.71    267.19 o 
   1   3   7      943.93      954.57     39.07 o 
   2   3   7    12814.19    14409.09    447.50 o 
   3   3   7     9439.24    10663.89    332.37 o 
   4   3   7      274.84      291.17     18.69 o 
   5   3   7     7485.14     7410.49    360.19 o 
   6   3   7     1870.73     2001.89    110.59 o 
   7   3   7     4994.63     4962.34    171.52 o 
   8   3   7     5245.29     4813.71    192.12 o 
   9   3   7       19.15       28.67     22.51 o 
  -7   4   7        4.32       11.09     22.18 o 
  -6   4   7      693.18      737.14     68.57 o 
  -5   4   7      182.69      213.81     38.05 o 
  -4   4   7     1646.66     1766.95    113.51 o 
  -3   4   7     2498.17     1745.25     89.30 o 
  -2   4   7       16.95       58.07     24.90 o 
  -1   4   7     3007.52     2996.47    104.12 o 
   0   4   7      923.99     1025.88     75.54 o 
   1   4   7     6755.20     7255.73    230.62 o 
   2   4   7    16222.98    18603.33    888.29 o 
   3   4   7        7.58       11.33      9.88 o 
   4   4   7     3006.21     2775.22    144.84 o 
   5   4   7      942.10      825.87     55.54 o 
   6   4   7      332.14      386.34     33.11 o 
   7   4   7     9740.82     9755.65    477.01 o 
   8   4   7      233.64      228.74     21.13 o 
   9   4   7     2376.06     2312.05    134.07 o 
  -6   5   7      101.99      119.25     34.41 o 
  -5   5   7      804.65      933.87     79.18 o 
  -4   5   7     2837.31     3154.19    184.99 o 
  -3   5   7      154.42      208.09     22.62 o 
  -2   5   7     2600.44     2495.33    292.14 o 
  -1   5   7     1674.58     1552.40    123.10 o 
   0   5   7      200.55      204.70     17.00 o 
   1   5   7     7661.49     7983.84    396.38 o 
   2   5   7     3334.37     3746.41    196.81 o 
   3   5   7     3549.30     3359.83    173.98 o 
   4   5   7     3202.17     3141.16    164.67 o 
   5   5   7      716.73      645.73     48.49 o 
   6   5   7     1772.21     1874.62    109.94 o 
   7   5   7     1112.61     1121.86     71.33 o 
   8   5   7     4077.72     4039.00    212.76 o 
   9   5   7     2570.98     2402.97    139.41 o 
  -6   6   7      214.11      268.46     53.51 o 
  -5   6   7     1352.48     1506.26    114.48 o 
  -4   6   7       81.76      117.80     34.57 o 
  -3   6   7     2556.09     3013.16    181.84 o 
  -2   6   7     2739.95     2738.33     99.41 o 
  -1   6   7       99.88      132.67     14.96 o 
   0   6   7     4310.51     4015.52    215.84 o 
   1   6   7     1106.68     1166.87     80.07 o 
   2   6   7     6078.21     6342.79    322.14 o 
   3   6   7    11097.17    11336.55    551.42 o 
   4   6   7      102.09      111.56     21.45 o 
   5   6   7     3895.73     3444.92    182.32 o 
   6   6   7      495.74      485.03     43.39 o 
   7   6   7      936.45      889.91     67.93 o 
   8   6   7     6304.17     7390.09    386.66 o 
   9   6   7      210.13      182.16     31.74 o 
  -5   7   7       20.01       16.52     23.72 o 
  -4   7   7     1068.11     1138.21     98.29 o 
  -3   7   7     1827.61     2318.28    153.99 o 
  -2   7   7        0.86       15.36     14.73 o 
  -1   7   7     2140.45     1988.84     84.52 o 
   0   7   7      388.59      412.98     48.49 o 
   1   7   7     3374.86     3354.97    187.18 o 
   2   7   7     6601.13     6913.56    353.07 o 
   3   7   7        9.59       29.79     13.93 o 
   4   7   7     5514.81     5183.20    264.82 o 
   5   7   7     1145.68     1059.03     71.24 o 
   6   7   7     1253.45     1219.33     80.88 o 
   7   7   7     4767.33     5170.98    274.86 o 
   8   7   7      525.98      470.13     56.59 o 
   9   7   7     2395.02     2939.32    186.05 o 
  -4   8   7     1039.74     1246.78    108.97 o 
  -3   8   7       10.07       31.09     27.12 o 
  -2   8   7     1221.63     1417.60    108.81 o 
  -1   8   7      541.07      613.84     65.42 o 
   0   8   7      318.43      336.79     48.74 o 
   1   8   7     2367.79     2521.49    151.48 o 
   2   8   7       32.31       41.94     20.24 o 
   3   8   7     5278.62     4964.69    261.74 o 
   4   8   7     3968.59     3451.23    186.13 o 
   5   8   7      620.65      614.32     51.00 o 
   6   8   7     3288.44     3085.78    172.85 o 
   7   8   7      463.74      483.73     52.38 o 
   8   8   7     2819.24     2888.89    174.71 o 
   9   8   7     3008.84     3596.07    218.67 o 
  -3   9   7      819.96     1008.52    105.41 o 
  -2   9   7     1426.95     1774.88    131.40 o 
  -1   9   7        5.05        1.38     19.03 o 
   0   9   7     1477.30     1678.70    117.80 o 
   1   9   7      421.91      466.81     56.27 o 
   2   9   7     1313.30     1258.28     93.02 o 
   3   9   7     8087.84     7948.22    407.88 o 
   4   9   7       88.78       90.84     23.07 o 
   5   9   7     2164.37     1751.16    108.49 o 
   6   9   7      229.89      209.12     33.44 o 
   7   9   7      510.01      526.56     56.35 o 
   8   9   7     2448.12     2379.89    150.02 o 
   9   9   7       54.12       54.57     28.74 o 
  -2  10   7        0.30       20.64     31.41 o 
  -1  10   7     1046.01     1307.18    107.84 o 
   0  10   7      377.47      490.05     65.98 o 
   1  10   7     1314.36     1324.34    100.39 o 
   2  10   7     1301.39     1219.17     93.27 o 
   3  10   7      216.08      300.44     47.12 o 
   4  10   7     1679.16     1468.20    101.36 o 
   5  10   7     1234.93     1146.79     82.42 o 
   6  10   7      272.47      201.18     33.36 o 
   7  10   7     2005.74     1752.94    116.82 o 
   8  10   7      225.72      259.48     45.58 o 
  -1  11   7      292.23      394.19     67.36 o 
   0  11   7      134.43      167.51     47.85 o 
   1  11   7     1664.88     1635.39    120.39 o 
   2  11   7        4.29      -10.20     20.64 o 
   3  11   7     2060.30     1906.52    130.10 o 
   4  11   7     2066.31     1904.01    128.00 o 
   5  11   7      189.60      168.23     34.33 o 
   6  11   7     1686.02     1374.45     97.48 o 
   7  11   7      259.61      287.81     44.85 o 
   1  12   7      129.18      130.99     40.16 o 
   2  12   7      556.95      558.70     70.52 o 
   3  12   7     1010.26      949.09     87.36 o 
   4  12   7       12.54       21.86     29.06 o 
   5  12   7     1294.03     1126.39     93.59 o 
  -4  -7   8       10.61       11.90     13.36 o 
  -3  -7   8      413.83      456.53     44.12 o 
  -2  -7   8      316.31      343.43     38.13 o 
  -1  -7   8      439.33      440.83     41.45 o 
   0  -7   8      861.69     1014.27     47.02 o 
   1  -7   8       28.15       37.72     11.82 o 
  -5  -6   8       17.61        6.15     16.11 o 
  -4  -6   8      657.04      660.06     50.11 o 
  -3  -6   8      378.62      453.86     43.15 o 
  -2  -6   8      216.37      245.47     31.66 o 
  -1  -6   8     2470.68     2647.05     94.15 o 
   0  -6   8      194.16      242.39     28.54 o 
   1  -6   8      883.32      911.86     42.64 o 
   2  -6   8     1097.77     1181.61     78.05 o 
   3  -6   8       12.70       26.31     18.13 o 
  -6  -5   8       22.21       11.66     16.35 o 
  -5  -5   8     1159.70     1229.70     75.86 o 
  -4  -5   8      768.80      834.37     58.05 o 
  -3  -5   8      174.93      177.14     26.80 o 
  -2  -5   8     2537.69     2484.65    122.73 o 
  -1  -5   8      886.63      893.42     48.25 o 
   0  -5   8     1859.51     1932.63     72.10 o 
   1  -5   8     3100.60     3437.12    116.73 o 
   2  -5   8        0.66       -5.08      7.31 o 
   3  -5   8     1607.36     1850.50    108.00 o 
   4  -5   8      363.05      337.12     42.10 o 
  -7  -4   8      101.11      128.32     28.25 o 
  -6  -4   8      630.86      654.64     51.25 o 
  -5  -4   8     1251.54     1275.12     76.67 o 
  -4  -4   8       49.93       58.05     18.05 o 
  -3  -4   8      997.92      878.90     57.24 o 
  -2  -4   8      294.06      317.52     33.44 o 
  -1  -4   8      966.39      912.41     40.15 o 
   0  -4   8     1861.86     1859.65     68.71 o 
   1  -4   8       92.30      101.49     13.92 o 
   2  -4   8     1943.44     1890.72     70.13 o 
   3  -4   8      869.64      872.86     39.65 o 
   4  -4   8      457.03      466.57     47.52 o 
   5  -4   8     2110.17     2033.38    118.04 o 
  -7  -3   8      123.51      118.64     17.40 o 
  -6  -3   8     1339.61     1433.11     69.10 o 
  -5  -3   8        1.28       19.67     14.17 o 
  -4  -3   8     1813.16     1958.01    102.58 o 
  -3  -3   8      793.82      770.57     51.90 o 
  -2  -3   8      136.70      111.40     20.08 o 
  -1  -3   8     2076.30     1794.63     92.13 o 
   0  -3   8      423.39      364.80     32.95 o 
   1  -3   8     3967.38     3695.20    149.29 o 
   2  -3   8     2414.68     2343.59     82.96 o 
   3  -3   8       91.42       92.35     12.85 o 
   4  -3   8     1354.33     1348.08     53.69 o 
   5  -3   8       65.24       86.87     23.32 o 
   6  -3   8     1535.64     1443.67     92.21 o 
  -7  -2   8      648.19      765.70     40.00 o 
  -6  -2   8      216.68      193.75     20.55 o 
  -5  -2   8     2672.59     2583.42     93.91 o 
  -4  -2   8     2986.47     2714.78     97.27 o 
  -3  -2   8        8.87        8.95      6.93 o 
  -2  -2   8     3381.42     3067.73    144.35 o 
  -1  -2   8      994.62      841.98     52.14 o 
   0  -2   8     2698.11     2507.40    119.82 o 
   1  -2   8     6400.39     6246.93    269.35 o 
   2  -2   8        6.23        7.29      8.82 o 
   3  -2   8     2103.45     2098.75     75.58 o 
   4  -2   8     1031.64     1014.54     43.44 o 
   5  -2   8      986.18      809.60     58.86 o 
   6  -2   8     2486.63     2339.17    129.62 o 
   7  -2   8       32.01       26.80     18.38 o 
  -7  -1   8       73.82       71.97     13.86 o 
  -6  -1   8      523.85      547.52     55.94 o 
  -5  -1   8     2688.74     2519.31     92.81 o 
  -4  -1   8      149.85      154.53     16.62 o 
  -3  -1   8     2573.87     2367.37     84.63 o 
  -2  -1   8      915.35      774.64     33.66 o 
  -1  -1   8     2172.31     1882.96     95.05 o 
   0  -1   8     6758.43     6411.12    276.40 o 
   1  -1   8        1.33        5.10      8.18 o 
   2  -1   8     8930.96     8806.32    370.15 o 
   3  -1   8     3502.19     2687.78    124.76 o 
   4  -1   8      204.55      172.04     17.05 o 
   5  -1   8     4646.21     4173.98    226.16 o 
   6  -1   8      274.62      287.89     36.35 o 
   7  -1   8     2500.65     2212.71    124.92 o 
  -7   0   8      132.77      176.41     32.30 o 
  -6   0   8      815.07      815.70     40.39 o 
  -5   0   8       40.47       20.87      9.70 o 
  -4   0   8     3092.26     2982.20    106.48 o 
  -3   0   8     1413.64     1243.08     50.84 o 
  -2   0   8      424.46      395.14     22.63 o 
  -1   0   8     2167.40     1915.34     88.81 o 
   0   0   8      327.55      266.68     27.93 o 
   1   0   8     7255.20     7126.89    303.68 o 
   2   0   8     5761.24     5991.91    258.91 o 
   3   0   8      767.98      832.59     51.57 o 
   4   0   8     3987.19     3969.29    178.35 o 
   5   0   8      449.46      466.64     27.88 o 
   6   0   8     2394.48     2255.78    122.09 o 
   7   0   8     4203.54     3944.12    197.30 o 
   8   0   8       10.55       13.60     13.28 o 
  -7   1   8      417.26      517.82     55.70 o 
  -6   1   8      125.07       98.22     14.87 o 
  -5   1   8     1147.82     1160.29     50.82 o 
  -4   1   8     1759.02     1594.53     63.99 o 
  -3   1   8      212.17      241.10     20.77 o 
  -2   1   8     1746.30     1491.01    111.32 o 
  -1   1   8      980.77      938.36     39.18 o 
   0   1   8     2166.92     2215.28     77.38 o 
   1   1   8     8133.99     9018.42    285.80 o 
   2   1   8      715.03      799.73     32.96 o 
   3   1   8     4857.42     5690.13    275.34 o 
   4   1   8     2280.74     2287.17     80.63 o 
   5   1   8      302.29      299.55     29.39 o 
   6   1   8     2365.41     2260.56     80.82 o 
   7   1   8       18.41       26.39     14.17 o 
   8   1   8     2759.56     2562.62    138.52 o 
  -7   2   8      135.10      113.10     28.98 o 
  -6   2   8      499.10      463.25     50.76 o 
  -5   2   8     1780.38     1718.18     89.02 o 
  -4   2   8      476.76      472.48     29.83 o 
  -3   2   8     8561.97     8236.05    267.60 o 
  -2   2   8     1507.60     1515.91     64.04 o 
  -1   2   8      512.38      549.98     28.44 o 
   0   2   8     5689.31     5918.51    192.03 o 
   1   2   8      791.69      754.45     54.20 o 
   2   2   8    13711.60    15547.90    484.90 o 
   3   2   8     5464.70     5958.21    244.94 o 
   4   2   8       51.63       53.94      9.66 o 
   5   2   8     1331.48     1338.13     51.25 o 
   6   2   8       11.09       21.32      9.31 o 
   7   2   8     3290.20     2970.31    120.14 o 
   8   2   8     2480.84     2373.74    128.24 o 
   9   2   8      136.85      137.47     26.88 o 
  -7   3   8       53.65       96.34     29.31 o 
  -6   3   8      594.23      597.08     61.04 o 
  -5   3   8        2.77        4.45     12.63 o 
  -4   3   8     3317.61     3214.18    116.21 o 
  -3   3   8     5272.80     5491.52    305.54 o 
  -2   3   8      592.61      603.92     52.14 o 
  -1   3   8     2283.30     2246.82    131.84 o 
   0   3   8      532.92      490.75     37.32 o 
   1   3   8     8099.87     8479.60    267.67 o 
   2   3   8    13717.03    15916.42    493.89 o 
   3   3   8     1583.56     1628.46     60.40 o 
   4   3   8     8419.72     8366.53    275.95 o 
   5   3   8      270.94      301.00     20.29 o 
   6   3   8     3872.23     3883.47    129.45 o 
   7   3   8     4897.00     4652.59    206.61 o 
   8   3   8        3.09       13.42      9.60 o 
   9   3   8     2619.28     2454.49     95.99 o 
  -6   4   8       83.76      102.33     29.87 o 
  -5   4   8      741.78      759.40     65.74 o 
  -4   4   8     1864.84     1956.42    113.02 o 
  -3   4   8      282.87      259.49     23.62 o 
  -2   4   8     3301.65     3508.48    431.27 o 
  -1   4   8       60.11       65.18     13.56 o 
   0   4   8     1074.03     1055.56     44.18 o 
   1   4   8     4717.87     4991.06    163.40 o 
   2   4   8      130.61      151.65     15.93 o 
   3   4   8     9888.93     9804.68    466.69 o 
   4   4   8     2501.22     2788.98    146.29 o 
   5   4   8      928.04      924.48     60.72 o 
   6   4   8     5442.06     5287.08    268.87 o 
   7   4   8       66.10       92.86     19.67 o 
   8   4   8     5310.10     5121.10    178.95 o 
   9   4   8     2136.66     2136.04    125.00 o 
  -6   5   8      141.20      212.11     43.96 o 
  -5   5   8      701.73      699.25     65.33 o 
  -4   5   8        0.22      -11.58     14.57 o 
  -3   5   8     3398.98     3542.23    165.64 o 
  -2   5   8     1670.89     1659.14     67.40 o 
  -1   5   8      345.76      400.05     25.80 o 
   0   5   8     1502.99     1383.84    103.67 o 
   1   5   8      144.68      152.82     19.55 o 
   2   5   8     6378.55     6957.52    347.88 o 
   3   5   8     6037.02     6280.29    312.50 o 
   4   5   8     1769.54     1732.38     98.69 o 
   5   5   8     2572.91     2308.16    126.94 o 
   6   5   8      161.68      195.11     27.93 o 
   7   5   8     3289.02     3399.09    186.45 o 
   8   5   8     2607.49     2339.57    130.91 o 
   9   5   8      301.50      285.54     36.67 o 
  -5   6   8        1.49        2.51     17.41 o 
  -4   6   8     1157.60     1144.93     89.78 o 
  -3   6   8     1864.36     2114.51    137.63 o 
  -2   6   8     1021.26     1091.43     61.04 o 
  -1   6   8     2573.91     2567.81    105.57 o 
   0   6   8      173.21      186.50     50.96 o 
   1   6   8     3004.37     2921.76    162.32 o 
   2   6   8     4762.29     4786.50    249.76 o 
   3   6   8      257.44      307.57     35.38 o 
   4   6   8     7343.14     6268.79    313.56 o 
   5   6   8      941.02      871.05     60.07 o 
   6   6   8      246.96      222.40     30.36 o 
   7   6   8     3088.64     3392.70    188.23 o 
   8   6   8       11.27       26.15     18.94 o 
   9   6   8     2818.01     3383.55    205.80 o 
  -5   7   8      213.50      289.67     53.27 o 
  -4   7   8      643.84      781.18     82.66 o 
  -3   7   8      115.12      136.42     35.62 o 
  -2   7   8     4756.51     4943.08    364.36 o 
  -1   7   8      485.97      481.40     38.46 o 
   0   7   8     1202.28     1219.35     52.25 o 
   1   7   8     2417.58     2379.81    140.14 o 
   2   7   8      109.81      147.59     30.44 o 
   3   7   8    10204.21    10266.50    507.37 o 
   4   7   8     3773.61     3534.94    187.75 o 
   5   7   8     1786.28     1644.21     99.01 o 
   6   7   8     2017.39     1916.07    114.64 o 
   7   7   8      108.08      151.39     30.28 o 
   8   7   8     3616.73     3682.29    210.25 o 
   9   7   8     2123.71     2538.33    164.51 o 
  -4   8   8       18.82       29.23     28.98 o 
  -3   8   8     1038.43     1164.77     97.80 o 
  -2   8   8     1089.01     1186.63     95.29 o 
  -1   8   8      372.38      384.45     56.31 o 
   0   8   8     1500.46     1551.11    108.16 o 
   1   8   8        2.75       13.28     17.00 o 
   2   8   8     4617.43     4590.25    248.14 o 
   3   8   8     4710.99     4973.84    264.41 o 
   4   8   8     1269.82     1152.79     78.53 o 
   5   8   8     4984.28     4390.20    231.14 o 
   6   8   8      115.70      110.51     25.34 o 
   7   8   8     2448.23     2202.59    133.75 o 
   8   8   8     2472.63     2426.12    149.86 o 
   9   8   8      178.68      239.48     48.09 o 
  -3   9   8      522.46      710.83     86.55 o 
  -2   9   8      199.48      232.19     47.93 o 
  -1   9   8     1831.70     2018.81    137.39 o 
   0   9   8      205.72      271.70     48.01 o 
   1   9   8      856.76      831.13     72.22 o 
   2   9   8     2390.56     2462.07    149.86 o 
   3   9   8       80.37       66.63     25.26 o 
   4   9   8     3158.68     2770.85    160.22 o 
   5   9   8      268.08      267.81     37.24 o 
   6   9   8      438.82      423.26     46.96 o 
   7   9   8     1247.85     1177.24     85.90 o 
   8   9   8       19.14       17.33     19.59 o 
  -2  10   8     1148.78     1417.69    117.39 o 
  -1  10   8      364.87      412.25     62.42 o 
   0  10   8      549.06      671.64     75.05 o 
   1  10   8      396.62      472.40     59.10 o 
   2  10   8      139.39      112.53     31.90 o 
   3  10   8     1653.43     1477.35    105.49 o 
   4  10   8     1722.91     1709.71    115.61 o 
   5  10   8     1145.19     1056.44     79.18 o 
   6  10   8     1540.31     1350.25     92.94 o 
   7  10   8       39.46       46.88     22.34 o 
   8  10   8      927.57      929.42     79.34 o 
   0  11   8     1339.64     1461.08    113.83 o 
   1  11   8        1.81        5.91     18.22 o 
   2  11   8      929.46      898.25     79.42 o 
   3  11   8     1199.63     1182.42     93.59 o 
   4  11   8      689.43      618.53     67.84 o 
   5  11   8     3379.80     3025.14    179.73 o 
   6  11   8      286.07      243.12     40.88 o 
   7  11   8      818.97      811.95     71.00 o 
   2  12   8      292.55      278.34     51.65 o 
   3  12   8      129.33      187.10     43.96 o 
   4  12   8     1872.58     1817.22    129.21 o 
   5  12   8      413.25      465.36     63.96 o 
  -4  -6   9      311.58      372.33     42.83 o 
  -3  -6   9      139.19      138.52     26.39 o 
  -2  -6   9     1032.82     1204.84     74.73 o 
  -1  -6   9       92.93      114.56     22.75 o 
   0  -6   9      968.81      953.29     45.20 o 
   1  -6   9      961.98     1057.44     48.50 o 
   2  -6   9      120.15      168.15     31.98 o 
  -5  -5   9      756.87      780.86     59.59 o 
  -4  -5   9      351.35      397.92     44.37 o 
  -3  -5   9     1456.77     1691.82     93.99 o 
  -2  -5   9      329.53      368.61     38.37 o 
  -1  -5   9      694.56      746.25     37.26 o 
   0  -5   9     1538.04     1584.84     63.28 o 
   1  -5   9       88.59      113.09     16.53 o 
   2  -5   9     2206.92     2301.52     85.36 o 
   3  -5   9      494.27      518.63     52.06 o 
  -6  -4   9      309.98      302.14     40.40 o 
  -5  -4   9      123.39      130.51     27.77 o 
  -4  -4   9     1585.34     1650.53     93.10 o 
  -3  -4   9      193.52      179.08     28.74 o 
  -2  -4   9      475.33      514.24     28.88 o 
  -1  -4   9      616.20      617.40     32.06 o 
   0  -4   9      231.89      205.38     20.40 o 
   1  -4   9     2870.99     2699.59    123.91 o 
   2  -4   9      837.46      811.66     38.85 o 
   3  -4   9      419.32      432.28     36.31 o 
   4  -4   9     1405.00     1410.64     91.40 o 
  -6  -3   9        0.89       18.05     16.43 o 
  -5  -3   9     1285.71     1370.57     82.34 o 
  -4  -3   9      680.12      600.88     48.58 o 
  -3  -3   9      393.91      425.28     41.53 o 
  -2  -3   9     1193.98     1113.92     66.71 o 
  -1  -3   9       35.20       41.86     14.73 o 
   0  -3   9     2762.97     2619.05    126.70 o 
   1  -3   9     1605.87     1509.01     59.31 o 
   2  -3   9     1691.25     1548.84     60.77 o 
   3  -3   9     1850.19     1732.58     66.37 o 
   4  -3   9      123.03      122.57     27.04 o 
   5  -3   9     1128.68     1019.93     74.16 o 
  -7  -2   9       38.14       46.71     20.56 o 
  -6  -2   9      463.91      481.95     47.04 o 
  -5  -2   9     1050.21     1120.00     71.57 o 
  -4  -2   9      469.03      507.05     45.99 o 
  -3  -2   9     3464.06     3153.79    151.15 o 
  -2  -2   9      131.09       95.53     21.29 o 
  -1  -2   9      566.90      488.59     38.13 o 
   0  -2   9     2458.80     2289.54    112.86 o 
   1  -2   9       24.83       42.10     13.20 o 
   2  -2   9     6202.04     5972.00    259.72 o 
   3  -2   9     1005.72      997.84     65.94 o 
   4  -2   9      289.89      324.21     24.06 o 
   5  -2   9      978.90      957.03     67.68 o 
   6  -2   9        1.05        7.53     13.28 o 
  -7  -1   9      124.14      163.23     20.54 o 
  -6  -1   9      423.88      405.88     28.40 o 
  -5  -1   9      146.64      176.67     23.48 o 
  -4  -1   9     3165.95     2878.97    103.42 o 
  -3  -1   9     1055.44      911.69     59.34 o 
  -2  -1   9     1817.53     1616.52     87.03 o 
  -1  -1   9     2473.57     2199.11    109.86 o 
   0  -1   9      127.51      130.99     22.43 o 
   1  -1   9     5877.19     5584.85    244.26 o 
   2  -1   9     4350.94     4411.17    196.57 o 
   3  -1   9     1438.10     1355.19     72.86 o 
   4  -1   9     3883.60     3736.85    125.10 o 
   5  -1   9       50.55       52.20     11.11 o 
   6  -1   9     1698.50     1491.93     93.10 o 
   7  -1   9      890.89      854.69     67.36 o 
  -7   0   9      237.01      251.06     38.29 o 
  -6   0   9        2.00        6.11      9.22 o 
  -5   0   9     1166.49     1239.62     54.49 o 
  -4   0   9      780.07      687.63     35.98 o 
  -3   0   9     1186.64     1138.77     48.75 o 
  -2   0   9     3538.12     3323.19    136.54 o 
  -1   0   9       59.68       60.72     16.84 o 
   0   0   9     1565.19     1466.83     78.61 o 
   1   0   9     2444.64     2149.24    105.57 o 
   2   0   9     1907.78     1809.53     91.89 o 
   3   0   9     8499.22     8920.47    377.52 o 
   4   0   9      866.66      864.16     53.51 o 
   5   0   9     1309.74     1327.46     54.65 o 
   6   0   9     2403.79     2105.11    119.33 o 
   7   0   9      270.41      276.48     39.10 o 
  -7   1   9       32.58       36.03     17.97 o 
  -6   1   9      229.72      255.00     24.68 o 
  -5   1   9      588.41      592.81     33.90 o 
  -4   1   9      472.67      419.10     27.78 o 
  -3   1   9     5584.90     5371.49    179.43 o 
  -2   1   9      211.93      217.86     18.17 o 
  -1   1   9     1284.91     1240.86     48.89 o 
   0   1   9      586.39      510.64     24.43 o 
   1   1   9      692.83      791.46     51.00 o 
   2   1   9     7025.10     7472.42    321.41 o 
   3   1   9     1481.64     1500.10     81.36 o 
   4   1   9     1986.28     2076.54    104.52 o 
   5   1   9     1010.78     1080.33     63.15 o 
   6   1   9      143.35      149.24     17.42 o 
   7   1   9     3484.85     3057.44    161.19 o 
   8   1   9      867.21      810.57     63.15 o 
  -7   2   9      249.18      292.75     44.20 o 
  -6   2   9      330.80      334.61     42.67 o 
  -5   2   9       36.75       55.03     16.11 o 
  -4   2   9     3248.10     3121.19    152.12 o 
  -3   2   9     1816.53     1751.03     69.39 o 
  -2   2   9     2352.80     2378.94     86.57 o 
  -1   2   9     2244.26     2158.92     78.74 o 
   0   2   9      159.31      155.19     14.56 o 
   1   2   9     4648.76     4812.92    160.58 o 
   2   2   9     3708.72     3855.01    128.66 o 
   3   2   9     2041.32     2229.78     95.21 o 
   4   2   9     6004.54     6773.01    292.35 o 
   5   2   9        3.71       24.13     11.82 o 
   6   2   9     1481.44     1523.74     80.64 o 
   7   2   9     1763.38     1681.53    188.11 o 
   8   2   9      669.71      524.13     51.25 o 
  -6   3   9        1.12       -0.16     13.12 o 
  -5   3   9      453.86      382.62     45.18 o 
  -4   3   9      950.62      930.14     45.93 o 
  -3   3   9      611.01      696.30     39.83 o 
  -2   3   9     6795.90     7086.94    230.37 o 
  -1   3   9      109.91      104.64     14.50 o 
   0   3   9     2185.44     2192.50     80.23 o 
   1   3   9     2987.78     3098.32    122.45 o 
   2   3   9     1019.70     1040.10     43.70 o 
   3   3   9    11078.02    12714.00    400.08 o 
   4   3   9     1751.17     1967.39     72.41 o 
   5   3   9     2466.23     2494.42     89.23 o 
   6   3   9     2216.36     2290.38     83.74 o 
   7   3   9       19.32       39.43     14.25 o 
   8   3   9     3858.58     3389.62    175.52 o 
   9   3   9     1197.61     1037.18     73.19 o 
  -6   4   9      344.72      345.05     49.71 o 
  -5   4   9      158.96      232.84     38.21 o 
  -4   4   9      212.44      198.46     22.92 o 
  -3   4   9     2708.13     2833.19    118.08 o 
  -2   4   9      408.06      411.28     27.94 o 
  -1   4   9     2187.62     2236.07     83.77 o 
   0   4   9     1369.82     1364.38     55.08 o 
   1   4   9      450.72      481.56     26.64 o 
   2   4   9     8401.96     9056.34    287.61 o 
   3   4   9     2519.13     2691.95     95.56 o 
   4   4   9     5562.41     5977.50    230.25 o 
   5   4   9     7463.52     7932.88    423.10 o 
   6   4   9        0.07       11.77      7.62 o 
   7   4   9     3766.18     3763.17    130.43 o 
   8   4   9     1606.11     1451.18     50.89 o 
   9   4   9      683.95      484.06     47.85 o 
  -6   5   9      286.54      222.72     42.75 o 
  -5   5   9        3.62       19.27     17.81 o 
  -4   5   9      911.15      924.16     73.92 o 
  -3   5   9      562.17      641.65     37.05 o 
  -2   5   9     1954.35     1993.48     78.65 o 
  -1   5   9     2938.81     2694.53     97.87 o 
   0   5   9        1.17        2.52      7.70 o 
   1   5   9     2747.62     2657.27    106.83 o 
   2   5   9     2962.55     3097.81    111.36 o 
   3   5   9     3397.42     3586.41    123.65 o 
   4   5   9     8435.95     8614.04    421.96 o 
   5   5   9        5.47       14.41     13.68 o 
   6   5   9      994.77      928.77     63.39 o 
   7   5   9      776.99      826.76     62.34 o 
   8   5   9      572.43      653.10     58.53 o 
   9   5   9     3062.64     3948.81    230.25 o 
  -5   6   9      346.32      402.29     55.94 o 
  -4   6   9      236.62      251.46     43.48 o 
  -3   6   9      796.39      946.01     76.75 o 
  -2   6   9     3703.54     4015.32    146.90 o 
  -1   6   9      222.37      222.73     24.05 o 
   0   6   9     2032.93     1992.05    126.90 o 
   1   6   9      769.47      767.01     37.40 o 
   2   6   9       21.16       37.24     11.24 o 
   3   6   9     5474.90     5317.84    274.29 o 
   4   6   9     1454.67     1296.17     80.07 o 
   5   6   9     2472.73     2271.16    127.11 o 
   6   6   9     1261.56     1187.27     77.40 o 
   7   6   9      143.29      149.53     27.04 o 
   8   6   9     2027.65     2140.82    133.50 o 
   9   6   9      717.31      911.44     80.31 o 
  -4   7   9       66.12       96.58     32.55 o 
  -3   7   9     2030.73     2535.66    161.51 o 
  -2   7   9      352.79      408.72     30.97 o 
  -1   7   9     1903.51     1833.59     81.53 o 
   0   7   9     2786.57     2745.82    100.53 o 
   1   7   9      157.46      182.66     20.08 o 
   2   7   9     2880.22     2657.42    152.37 o 
   3   7   9     2414.09     2315.29    135.77 o 
   4   7   9     2871.10     2543.59    142.89 o 
   5   7   9     6487.77     5636.01    287.49 o 
   6   7   9       18.85       44.93     16.35 o 
   7   7   9     2477.03     2232.79    132.77 o 
   8   7   9      961.79      976.13     75.94 o 
   9   7   9      408.25      373.79     56.11 o 
  -4   8   9      268.62      341.89     61.53 o 
  -3   8   9      292.74      425.20     63.23 o 
  -2   8   9      781.63      802.47     74.16 o 
  -1   8   9     2163.24     2090.12     82.31 o 
   0   8   9        2.27        1.19      8.83 o 
   1   8   9     1953.85     1934.53    122.01 o 
   2   8   9      592.11      567.37     56.75 o 
   3   8   9      939.60      814.05     66.63 o 
   4   8   9     6154.98     5533.35    287.89 o 
   5   8   9       27.50       44.53     16.68 o 
   6   8   9     3768.59     3285.99    181.92 o 
   7   8   9     1666.30     1730.19    110.67 o 
   8   8   9      272.43      267.17     42.75 o 
  -3   9   9      130.01      197.30     47.44 o 
  -2   9   9     1160.86     1180.96     98.20 o 
  -1   9   9       45.91       47.44     25.58 o 
   0   9   9     1527.28     1546.60     65.79 o 
   1   9   9      666.65      688.08     63.96 o 
   2   9   9      313.49      312.02     45.90 o 
   3   9   9     1953.80     1879.88    122.01 o 
   4   9   9      122.53      107.19     27.45 o 
   5   9   9     2596.33     2096.53    127.11 o 
   6   9   9     2626.47     2174.01    130.43 o 
   7   9   9      108.16       82.42     24.29 o 
   8   9   9     1189.62     1123.72     86.79 o 
  -2  10   9      146.62      176.90     45.74 o 
  -1  10   9      590.15      674.96     77.96 o 
   0  10   9     1431.16     1431.46    154.55 o 
   1  10   9       17.61        9.72     19.35 o 
   2  10   9      993.49      959.13     79.66 o 
   3  10   9      918.87      867.08     74.81 o 
   4  10   9     1006.11      827.65     71.97 o 
   5  10   9     2847.89     2408.23    146.46 o 
   6  10   9       40.49       29.47     19.35 o 
   7  10   9     1334.90     1193.02     87.36 o 
   0  11   9        1.51       25.58     25.58 o 
   1  11   9     1249.54     1204.84     97.31 o 
   2  11   9      282.06      263.44     46.07 o 
   3  11   9      329.54      315.50     51.00 o 
   4  11   9     1932.08     1601.30    114.48 o 
   5  11   9      129.15      106.54     31.33 o 
   6  11   9     1665.51     1412.91    101.44 o 
   3  12   9     1106.74     1019.53     88.73 o 
   4  12   9      107.65       91.32     33.27 o 
  -4  -5  10      829.38      872.02     65.17 o 
  -3  -5  10       33.46       23.48     16.43 o 
  -2  -5  10      570.33      628.25     49.39 o 
  -1  -5  10      711.82      724.51     52.95 o 
   0  -5  10      122.67      115.64     17.20 o 
   1  -5  10     1564.25     1482.94     62.11 o 
   2  -5  10      333.62      366.82     29.15 o 
  -5  -4  10      920.73      958.56     69.95 o 
  -4  -4  10       31.99       26.07     17.24 o 
  -3  -4  10     1182.45     1236.74     76.67 o 
  -2  -4  10     1041.12     1041.06     66.95 o 
  -1  -4  10        5.50        2.94      8.03 o 
   0  -4  10     1263.60     1172.09     70.96 o 
   1  -4  10      469.70      516.62     30.33 o 
   2  -4  10     1161.36     1052.28     47.58 o 
   3  -4  10     2282.76     2251.64     84.32 o 
   4  -4  10        2.24       17.65     19.84 o 
  -5  -3  10      195.25      220.13     35.54 o 
  -4  -3  10      635.55      625.25     55.13 o 
  -3  -3  10     1631.68     1463.02     85.41 o 
  -2  -3  10        2.27       -9.31     10.12 o 
  -1  -3  10     1113.83     1101.38     67.44 o 
   0  -3  10      212.00      220.86     29.71 o 
   1  -3  10     1600.31     1419.15     57.82 o 
   2  -3  10     1961.34     1781.10     68.96 o 
   3  -3  10      189.61      182.87     19.80 o 
   4  -3  10     1574.25     1485.04     93.99 o 
   5  -3  10      803.15      834.29     67.93 o 
  -6  -2  10      181.77      194.71     35.38 o 
  -5  -2  10      254.94      284.82     40.08 o 
  -4  -2  10     1691.83     1580.90     92.13 o 
  -3  -2  10       58.43       62.91     19.84 o 
  -2  -2  10     1331.77     1321.51     77.64 o 
  -1  -2  10     1472.25     1347.33     76.99 o 
   0  -2  10       18.73       36.03     13.68 o 
   1  -2  10     2822.26     2481.58    121.84 o 
   2  -2  10      137.06      162.00     24.69 o 
   3  -2  10      679.45      617.96     32.89 o 
   4  -2  10     1611.90     1566.74    146.90 o 
   5  -2  10       15.15       17.89     18.05 o 
   6  -2  10      890.89      814.78     66.31 o 
  -6  -1  10        9.67       24.37     18.54 o 
  -5  -1  10      942.78      866.19     63.23 o 
  -4  -1  10      398.61      389.01     42.58 o 
  -3  -1  10     2122.65     1973.80    105.65 o 
  -2  -1  10     2905.24     2762.59    135.85 o 
  -1  -1  10       44.33       39.10     13.93 o 
   0  -1  10     1605.93     1410.56     78.45 o 
   1  -1  10     1242.82     1283.70     72.86 o 
   2  -1  10     2407.77     2341.03    115.04 o 
   3  -1  10     3638.83     3633.96    166.62 o 
   4  -1  10       68.72       83.79     19.07 o 
   5  -1  10     1637.13     1443.36     84.72 o 
   6  -1  10      617.69      566.07     55.21 o 
  -6   0  10      263.86      311.07     28.11 o 
  -5   0  10      177.01      168.40     30.93 o 
  -4   0  10      662.23      706.86     54.32 o 
  -3   0  10     2806.26     2735.79    136.17 o 
  -2   0  10       40.66       34.00     17.16 o 
  -1   0  10     1966.88     1950.48    101.28 o 
   0   0  10     1006.53      935.00     57.89 o 
   1   0  10     1061.24     1060.49     62.26 o 
   2   0  10     5915.78     5850.88    255.83 o 
   3   0  10      223.99      247.25     28.82 o 
   4   0  10     3586.32     3576.15    164.83 o 
   5   0  10     3077.24     2702.91    127.51 o 
   6   0  10      178.48      182.48     32.22 o 
   7   0  10     1968.45     1719.91    107.35 o 
  -6   1  10      224.82      211.79     34.17 o 
  -5   1  10       56.01       71.05     14.20 o 
  -4   1  10     1207.72     1154.78     51.61 o 
  -3   1  10       74.41       71.78     13.68 o 
  -2   1  10     2705.86     2802.91    137.47 o 
  -1   1  10     1407.97     1548.19     84.44 o 
   0   1  10      230.52      223.77     27.36 o 
   1   1  10     2447.34     2119.93    107.11 o 
   2   1  10       85.79      112.05     21.45 o 
   3   1  10     4963.06     5128.31    230.09 o 
   4   1  10     4260.29     4338.47    198.59 o 
   5   1  10      272.53      250.00     31.98 o 
   6   1  10     2913.74     2718.97    198.39 o 
   7   1  10      229.92      239.24     37.48 o 
  -6   2  10        6.82       36.92     17.24 o 
  -5   2  10      258.77      289.70     27.36 o 
  -4   2  10      183.65      208.11     22.19 o 
  -3   2  10     1753.12     1876.63     73.86 o 
  -2   2  10     2459.99     2634.63     95.34 o 
  -1   2  10        1.83       -2.39      7.14 o 
   0   2  10     2381.16     2320.71    115.85 o 
   1   2  10     1237.88     1742.66     93.35 o 
   2   2  10     1886.49     1918.66    100.96 o 
   3   2  10     5813.31     6245.56    275.26 o 
   4   2  10      158.86      211.87     28.66 o 
   5   2  10     2299.88     2501.90    124.03 o 
   6   2  10     1382.18     1344.42     76.43 o 
   7   2  10      414.06      402.05     55.74 o 
   8   2  10     1193.28     1106.23     78.77 o 
  -6   3  10      358.64      354.93     46.23 o 
  -5   3  10      135.04      118.93     26.15 o 
  -4   3  10      434.82      484.95     48.49 o 
  -3   3  10     4755.58     4787.78    264.25 o 
  -2   3  10      216.62      218.71     20.44 o 
  -1   3  10     3576.78     3779.98    130.65 o 
   0   3  10     1729.29     1743.08     67.82 o 
   1   3  10      153.30      166.99     16.26 o 
   2   3  10     4233.77     4372.70    146.16 o 
   3   3  10      759.62      807.49     54.32 o 
   4   3  10     3962.81     4468.41    203.45 o 
   5   3  10     2442.60     2603.75    128.08 o 
   6   3  10       45.01       62.99     18.05 o 
   7   3  10     1960.19     2064.88    105.17 o 
   8   3  10      206.47      218.35     35.87 o 
  -5   4  10       84.36       89.06     24.94 o 
  -4   4  10      552.26      648.41     87.52 o 
  -3   4  10      431.39      422.74     30.03 o 
  -2   4  10     3697.12     3736.89    131.23 o 
  -1   4  10     2394.19     2283.86    104.96 o 
   0   4  10      860.57      918.64     57.40 o 
   1   4  10     3748.24     3894.44    160.02 o 
   2   4  10      510.68      625.36     32.66 o 
   3   4  10     4698.50     5094.98    170.86 o 
   4   4  10     8587.95     9525.49    303.16 o 
   5   4  10      448.07      484.50     29.57 o 
   6   4  10     6433.71     6701.12    292.02 o 
   7   4  10      717.46      722.65     49.06 o 
   8   4  10      826.32      768.87     50.68 o 
  -5   5  10      307.03      348.21     49.22 o 
  -4   5  10       74.53       46.47     20.16 o 
  -3   5  10      481.07      543.63     34.63 o 
  -2   5  10     2475.67     2617.32     98.49 o 
  -1   5  10      163.81      169.86     19.46 o 
   0   5  10     3930.58     4087.83    140.41 o 
   1   5  10      889.38      877.66     41.67 o 
   2   5  10      945.16      982.93     71.73 o 
   3   5  10     2493.04     2719.00     98.96 o 
   4   5  10        8.93       22.54     10.85 o 
   5   5  10     3574.31     3707.09    128.20 o 
   6   5  10     3139.43     3324.91    117.00 o 
   7   5  10      893.89      866.49     41.49 o 
   8   5  10     2024.43     1773.83     92.13 o 
  -4   6  10       63.86       74.24     24.29 o 
  -3   6  10      951.36     1135.95     85.57 o 
  -2   6  10       41.31       63.50     15.22 o 
  -1   6  10     2566.12     2534.13     94.62 o 
   0   6  10     1553.71     1564.35     63.74 o 
   1   6  10       20.65       33.93     10.77 o 
   2   6  10     1646.67     1646.56     90.43 o 
   3   6  10      271.49      278.10     24.36 o 
   4   6  10     4590.26     4802.64    162.47 o 
   5   6  10     2269.73     2147.13    121.76 o 
   6   6  10      131.01      120.47     23.88 o 
   7   6  10     2940.01     2888.08    161.76 o 
   8   6  10      198.45      230.57     37.08 o 
  -4   7  10      386.26      482.28     60.96 o 
  -3   7  10       45.69       66.87     25.10 o 
  -2   7  10     1261.54     1386.55     62.82 o 
  -1   7  10     2177.53     2150.84     84.50 o 
   0   7  10      472.29      488.35     31.95 o 
   1   7  10     2478.73     2511.26    104.96 o 
   2   7  10      739.45      699.34     37.25 o 
   3   7  10     1776.38     1697.97    107.19 o 
   4   7  10     4694.59     4442.91    234.46 o 
   5   7  10      153.53      151.56     26.31 o 
   6   7  10     3430.79     3095.09    170.58 o 
   7   7  10     1456.24     1350.41     89.95 o 
   8   7  10      205.14      223.13     36.84 o 
  -3   8  10      226.68      251.78     48.09 o 
  -2   8  10      885.65      932.25     81.53 o 
  -1   8  10       85.43       86.99     17.12 o 
   0   8  10     3302.35     3141.16    114.50 o 
   1   8  10      300.00      355.84     34.25 o 
   2   8  10      893.18      837.93     67.52 o 
   3   8  10     2225.94     2268.25    137.79 o 
   4   8  10       56.45       50.11     22.43 o 
   5   8  10     5537.25     4786.02    252.19 o 
   6   8  10     2249.28     2054.35    122.82 o 
   7   8  10      621.63      564.13     52.62 o 
   8   8  10     1811.20     1679.91    111.56 o 
  -2   9  10        0.14       -3.56     19.43 o 
  -1   9  10     1177.35     1310.98    102.17 o 
   0   9  10      790.14      786.95     42.16 o 
   1   9  10      675.36      679.19     38.95 o 
   2   9  10     1780.81     1666.07    111.24 o 
   3   9  10      161.95      146.70     32.71 o 
   4   9  10     1981.87     1762.98    116.02 o 
   5   9  10     2713.22     2250.19    136.50 o 
   6   9  10      404.48      371.85     44.93 o 
   7   9  10     3077.40     2511.13    149.53 o 
   8   9  10      196.16      191.23     36.84 o 
  -1  10  10      733.33      756.24     82.34 o 
   0  10  10       91.10      101.37     18.60 o 
   1  10  10     1523.82     1513.79    108.65 o 
   2  10  10     1228.35     1169.54     90.03 o 
   3  10  10      229.51      202.80     40.32 o 
   4  10  10     1047.88      977.99     80.31 o 
   5  10  10       50.78       56.43     23.32 o 
   6  10  10     2235.57     1816.17    117.55 o 
   7  10  10      768.75      757.14     65.74 o 
   1  11  10      176.45      214.30     45.34 o 
   2  11  10      112.37      122.98     37.32 o 
   3  11  10      636.83      527.05     64.04 o 
   4  11  10        1.26       -8.26     19.75 o 
   5  11  10     1773.64     1490.95    109.05 o 
   6  11  10     1673.56     1465.94    105.09 o 
  -3  -4  11      968.34      955.16     66.95 o 
  -2  -4  11       10.94       29.96     17.00 o 
  -1  -4  11     1091.79     1049.56     48.70 o 
   0  -4  11      250.22      263.84     24.27 o 
   1  -4  11      704.78      634.38     35.13 o 
   2  -4  11     1399.15     1330.48     57.51 o 
  -4  -3  11      430.59      376.95     45.82 o 
  -3  -3  11       58.69       70.84     23.64 o 
  -2  -3  11     1198.39     1089.72     69.54 o 
  -1  -3  11      106.05      102.17     22.51 o 
   0  -3  11      535.55      485.92     44.53 o 
   1  -3  11      673.58      620.82     33.93 o 
   2  -3  11        0.63        0.90      8.16 o 
   3  -3  11     2036.77     1819.67     97.39 o 
   4  -3  11      859.59      860.20     68.09 o 
  -5  -2  11      365.16      482.68     53.27 o 
  -4  -2  11        4.83        1.78     15.63 o 
  -3  -2  11     1182.67     1195.37     75.86 o 
  -2  -2  11      895.57      846.27     59.02 o 
  -1  -2  11      187.47      163.94     25.50 o 
   0  -2  11     1430.84     1465.53     82.50 o 
   1  -2  11       23.06       35.46     14.25 o 
   2  -2  11      934.12      852.99     55.62 o 
   3  -2  11     1355.76     1246.98     54.02 o 
   4  -2  11      350.04      319.25     26.20 o 
   5  -2  11     1575.74     1459.54     96.67 o 
  -5  -1  11       69.43       76.67     25.58 o 
  -4  -1  11      449.32      472.32     48.82 o 
  -3  -1  11     1402.66     1342.96     81.12 o 
  -2  -1  11      216.84      225.80     31.33 o 
  -1  -1  11     2682.64     2856.18    139.98 o 
   0  -1  11      623.65      570.52     43.88 o 
   1  -1  11      843.79      898.25     57.97 o 
   2  -1  11     1420.14     1353.08     77.15 o 
   3  -1  11       11.51       18.94     13.68 o 
   4  -1  11     3115.52     2874.82    102.72 o 
   5  -1  11      996.69      900.79     61.93 o 
   6  -1  11      203.39      195.76     35.70 o 
  -5   0  11      202.44      157.79     31.41 o 
  -4   0  11      515.00      602.26     54.32 o 
  -3   0  11       31.16       26.72     17.24 o 
  -2   0  11     3639.89     3629.34    172.28 o 
  -1   0  11     1298.67     1237.55     73.75 o 
   0   0  11     1057.61     1122.67     67.76 o 
   1   0  11     2505.59     2536.31    125.24 o 
   2   0  11        6.98       10.61     10.20 o 
   3   0  11     3188.25     3016.72    143.78 o 
   4   0  11     3384.27     3240.33    152.69 o 
   5   0  11      689.90      587.44     34.30 o 
   6   0  11     2289.16     1998.82    120.23 o 
  -5   1  11      291.64      308.78     42.10 o 
  -4   1  11        9.99        6.23     15.87 o 
  -3   1  11     1082.20     1166.87     73.03 o 
  -2   1  11     1155.70     1247.59     75.70 o 
  -1   1  11      618.02      639.42     48.17 o 
   0   1  11     2460.96     2392.52    119.17 o 
   1   1  11       19.79       12.87     11.66 o 
   2   1  11     1777.91     1824.67     97.15 o 
   3   1  11     2400.01     2489.92    125.33 o 
   4   1  11      380.16      370.88     38.46 o 
   5   1  11     4338.30     4456.02    205.23 o 
   6   1  11      610.23      616.30     45.70 o 
   7   1  11      839.70      701.52     65.17 o 
  -5   2  11        3.13        8.45     12.14 o 
  -4   2  11      330.81      384.98     29.37 o 
  -3   2  11      645.67      708.96     53.92 o 
  -2   2  11       79.52      125.24     24.69 o 
  -1   2  11     3861.82     3769.65    175.28 o 
   0   2  11      603.28      551.17     44.37 o 
   1   2  11     1446.08     1429.43     82.01 o 
   2   2  11      881.19     1045.59     66.79 o 
   3   2  11       67.81       83.87     20.16 o 
   4   2  11     2605.70     2791.65    140.14 o 
   5   2  11      917.53      974.67     65.17 o 
   6   2  11      949.84      972.08     63.88 o 
   7   2  11     1178.97     1159.09     54.73 o 
  -5   3  11      510.06      559.84     51.81 o 
  -4   3  11     1004.51     1034.68    126.74 o 
  -3   3  11       22.65       24.87     15.38 o 
  -2   3  11     1888.44     1719.25    163.86 o 
  -1   3  11     2030.00     1993.43     76.44 o 
   0   3  11     1123.73     1256.58     75.94 o 
   1   3  11     4153.73     4325.35    201.67 o 
   2   3  11       42.60       42.10     17.57 o 
   3   3  11     1481.28     1612.96     91.57 o 
   4   3  11     1690.11     1732.70     96.34 o 
   5   3  11     1316.57     1427.48     83.71 o 
   6   3  11     4430.44     4827.47    221.34 o 
   7   3  11      124.76      117.39     23.64 o 
   8   3  11      745.04      659.01     64.52 o 
  -5   4  11      515.67      474.02     52.87 o 
  -4   4  11      188.24      148.44     20.68 o 
  -3   4  11      772.76      795.34     59.75 o 
  -2   4  11      696.14      708.02     37.74 o 
  -1   4  11      646.20      680.33     36.81 o 
   0   4  11     5328.18     5518.54    186.32 o 
   1   4  11      444.11      455.74     29.18 o 
   2   4  11     2271.45     2322.17    119.98 o 
   3   4  11     2368.23     2617.10    132.37 o 
   4   4  11      910.44     1109.47     70.52 o 
   5   4  11     8606.79     9904.61    425.12 o 
   6   4  11     1182.06     1271.23     76.99 o 
   7   4  11     1082.54     1104.94     68.98 o 
   8   4  11     1444.02     1321.99     76.91 o 
  -4   5  11      184.32      205.72     34.73 o 
  -3   5  11      376.54      426.31     31.61 o 
  -2   5  11      210.17      208.96     39.95 o 
  -1   5  11     2462.93     2557.19     96.57 o 
   0   5  11      497.34      540.71     32.86 o 
   1   5  11     1757.13     1828.61     72.61 o 
   2   5  11     1241.78     1282.70     57.28 o 
   3   5  11       22.06       34.24     12.56 o 
   4   5  11     3439.95     3854.28    136.20 o 
   5   5  11     3348.66     3513.00    168.40 o 
   6   5  11     2337.22     2415.43    123.30 o 
   7   5  11     3506.39     3327.77    159.73 o 
   8   5  11       10.61       27.45     13.12 o 
  -4   6  11      381.00      357.76     48.17 o 
  -3   6  11        1.22       24.77     15.95 o 
  -2   6  11      736.79      842.99     45.11 o 
  -1   6  11      767.50      776.67     42.02 o 
   0   6  11     1041.06     1010.75     48.26 o 
   1   6  11     3527.62     3654.67    129.80 o 
   2   6  11       73.58       85.73     15.16 o 
   3   6  11     1555.74     1713.79    116.30 o 
   4   6  11      892.44      935.99     47.77 o 
   5   6  11      321.20      348.88     26.56 o 
   6   6  11     5648.07     5548.41    187.18 o 
   7   6  11       84.23      110.27     22.67 o 
   8   6  11     1075.94      896.55     58.37 o 
  -3   7  11      532.76      616.27     64.85 o 
  -2   7  11      344.73      369.90     31.86 o 
  -1   7  11      406.53      457.34     33.35 o 
   0   7  11     3508.42     3544.20    128.93 o 
   1   7  11      271.55      268.61     25.95 o 
   2   7  11     1344.26     1395.64     61.12 o 
   3   7  11     1225.11     1209.39     96.58 o 
   4   7  11       88.12       93.50     17.67 o 
   5   7  11     2210.95     2017.44    120.06 o 
   6   7  11     1719.80     1597.74     99.34 o 
   7   7  11     1672.93     1415.01     92.46 o 
   8   7  11     1373.06     1385.22     95.29 o 
  -3   8  11      490.83      524.13     65.58 o 
  -2   8  11       47.87       69.95     28.01 o 
  -1   8  11     1322.98     1356.52     73.27 o 
   0   8  11      338.65      371.43     46.27 o 
   1   8  11     1861.87     1843.04     76.44 o 
   2   8  11     2825.51     2778.33    127.19 o 
   3   8  11        5.49       22.55     13.80 o 
   4   8  11     2171.17     2180.41    133.42 o 
   5   8  11      748.02      768.15     62.34 o 
   6   8  11     1262.53      987.30     71.89 o 
   7   8  11     4577.71     3801.79    208.71 o 
   8   8  11       39.07       44.69     22.51 o 
  -2   9  11      235.37      246.20     48.66 o 
  -1   9  11      232.74      261.99     46.55 o 
   0   9  11      654.84      624.27     38.62 o 
   1   9  11     2746.12     2781.44    107.01 o 
   2   9  11      166.56      166.85     22.03 o 
   3   9  11     1085.27      984.15     77.64 o 
   4   9  11      580.81      489.48     56.59 o 
   5   9  11      614.32      517.33     56.59 o 
   6   9  11     4279.92     3633.47    202.16 o 
   7   9  11      374.77      409.17     48.74 o 
   0  10  11     1152.63     1192.59     58.15 o 
   1  10  11      419.69      424.18     34.66 o 
   2  10  11      975.91      866.38     70.03 o 
   3  10  11      533.91      492.24     57.97 o 
   4  10  11      178.59      127.27     31.98 o 
   5  10  11      906.14      810.49     72.14 o 
   6  10  11      586.91      497.82     57.16 o 
   2  11  11     1269.82     1209.54     95.21 o 
   3  11  11        7.19      -11.42     21.13 o 
   4  11  11     1064.56     1024.63     86.14 o 
   5  11  11      267.94      257.78     48.41 o 
  -2  -3  12       83.99       58.86     19.92 o 
  -1  -3  12      758.33      705.81     53.03 o 
   0  -3  12      756.19      769.04     55.70 o 
   1  -3  12       19.80       14.37     10.60 o 
   2  -3  12      902.54      857.05     43.17 o 
  -3  -2  12      225.07      241.83     36.67 o 
  -2  -2  12      387.69      359.38     42.02 o 
  -1  -2  12     1786.86     1551.76     88.65 o 
   0  -2  12        3.05        4.53     12.14 o 
   1  -2  12     1149.42     1159.51     70.92 o 
   2  -2  12      326.61      381.73     38.13 o 
   3  -2  12      263.80      279.37     25.65 o 
  -4  -1  12      333.77      345.37     43.72 o 
  -3  -1  12      189.80      246.36     37.08 o 
  -2  -1  12     1407.66     1386.35     82.90 o 
  -1  -1  12      394.74      302.38     36.19 o 
   0  -1  12      978.05      888.53     59.75 o 
   1  -1  12     1511.68     1555.64     87.27 o 
   2  -1  12        2.82        4.37     13.20 o 
   3  -1  12      994.04     1008.84     63.31 o 
   4  -1  12      307.86      340.28     34.45 o 
   5  -1  12      663.55      610.19     60.64 o 
  -4   0  12        1.22       16.11     18.86 o 
  -3   0  12      985.24     1025.60     68.73 o 
  -2   0  12      384.67      396.30     42.18 o 
  -1   0  12      973.69     1065.92     68.57 o 
   0   0  12     2688.15     2861.44    141.27 o 
   1   0  12       11.55      -12.47      9.63 o 
   2   0  12     1559.28     1593.21     88.17 o 
   3   0  12     1037.29      940.02     61.29 o 
   4   0  12     1111.39     1014.51     63.47 o 
   5   0  12     2961.38     2628.27    295.91 o 
  -4   1  12      307.87      331.93     42.02 o 
  -3   1  12      244.19      240.05     34.81 o 
  -2   1  12      358.51      422.69     43.80 o 
  -1   1  12     1967.90     1910.81    102.90 o 
   0   1  12        6.19        6.64     12.79 o 
   1   1  12     2067.44     2068.68    107.43 o 
   2   1  12      984.30      990.70     63.15 o 
   3   1  12      142.65      146.70     25.42 o 
   4   1  12     2566.83     2650.86    133.50 o 
   5   1  12      410.57      382.94     40.56 o 
   6   1  12     2249.24     2135.38    263.73 o 
  -4   2  12      423.49      436.37     47.52 o 
  -3   2  12       42.75       67.68     22.18 o 
  -2   2  12     1064.56     1102.10     70.68 o 
  -1   2  12       80.06       89.70     22.43 o 
   0   2  12     2616.41     2588.93    129.70 o 
   1   2  12     1448.54     1484.56     85.66 o 
   2   2  12       55.82       74.24     20.16 o 
   3   2  12     1373.08     1472.98     87.36 o 
   4   2  12       88.44      100.15     24.21 o 
   5   2  12     2243.54     2384.99    126.38 o 
   6   2  12     3323.99     3170.46    157.71 o 
  -4   3  12        4.11       -6.80     17.33 o 
  -3   3  12      530.54      671.88     54.24 o 
  -2   3  12      282.69      271.78     35.30 o 
  -1   3  12      947.47      873.72     58.53 o 
   0   3  12     4267.92     4327.86    202.16 o 
   1   3  12        3.73        4.05     14.33 o 
   2   3  12     1656.28     1698.70     98.37 o 
   3   3  12     1014.82     1181.12     76.43 o 
   4   3  12      636.83      631.32     56.35 o 
   5   3  12     3167.36     3392.37    168.32 o 
   6   3  12      217.87      250.73     35.22 o 
   7   3  12     1847.87     1863.05    103.87 o 
  -4   4  12      543.22      672.10     62.34 o 
  -3   4  12      300.52      282.66     25.96 o 
  -2   4  12      171.62      189.45     29.96 o 
  -1   4  12     2022.18     2070.30    110.59 o 
   0   4  12       67.18       58.78     21.45 o 
   1   4  12     3691.34     3919.75    189.20 o 
   2   4  12     1413.15     1513.87     90.92 o 
   3   4  12      108.44      202.80     31.98 o 
   4   4  12     2028.20     2337.39    125.49 o 
   5   4  12      359.43      444.87     47.44 o 
   6   4  12     1993.18     2200.40    118.61 o 
   7   4  12     3288.44     3550.49    172.69 o 
  -4   5  12      285.04      288.22     42.34 o 
  -3   5  12       36.94       89.88     22.47 o 
  -2   5  12      395.31      454.23     31.80 o 
  -1   5  12       89.19       89.88     16.60 o 
   0   5  12     2657.79     2711.26    102.08 o 
   1   5  12     3447.55     3467.42    169.69 o 
   2   5  12      174.82      223.04     35.14 o 
   3   5  12     2408.12     2533.64    133.18 o 
   4   5  12      824.07     1004.39     69.14 o 
   5   5  12     2032.85     2180.25    119.09 o 
   6   5  12     4956.00     5259.47    242.88 o 
   7   5  12        0.81       23.88     15.79 o 
  -3   6  12      485.77      503.57     54.32 o 
  -2   6  12      122.47      148.67     20.33 o 
  -1   6  12      436.03      505.42     34.49 o 
   0   6  12     2680.59     2744.74    103.41 o 
   1   6  12       40.43       58.78     14.11 o 
   2   6  12     2990.32     3107.70    137.87 o 
   3   6  12      542.01      639.23    101.20 o 
   4   6  12      372.05      514.74     50.03 o 
   5   6  12     1390.73     1527.22     90.59 o 
   6   6  12        5.97       18.46     17.41 o 
   7   6  12     2942.60     2908.07    146.38 o 
  -3   7  12      208.03      206.61     38.46 o 
  -2   7  12       57.04       95.57     26.76 o 
  -1   7  12      783.71      792.41     44.06 o 
   0   7  12       24.81       24.09     15.75 o 
   1   7  12     1579.89     1711.89    112.82 o 
   2   7  12     1903.02     1957.89    194.42 o 
   3   7  12      121.84      125.04     19.60 o 
   4   7  12      966.98      986.96     50.05 o 
   5   7  12      131.14      153.09     20.97 o 
   6   7  12     2406.23     1994.69    108.32 o 
   7   7  12     2538.81     2249.22    118.28 o 
  -2   8  12      318.13      312.50     49.30 o 
  -1   8  12       98.65       63.48     17.23 o 
   0   8  12     1096.14     1054.57     53.22 o 
   1   8  12     1957.21     1966.74     84.44 o 
   2   8  12       27.92       43.22     14.69 o 
   3   8  12     2046.65     2018.15     83.48 o 
   4   8  12      342.01      338.24     30.52 o 
   5   8  12      569.55      512.10     36.96 o 
   6   8  12     3317.36     3103.91    115.73 o 
   7   8  12        4.19       21.37     20.08 o 
  -1   9  12      172.42      155.36     36.35 o 
   0   9  12      728.34      651.88     43.00 o 
   1   9  12       24.59        8.72     13.24 o 
   2   9  12     2090.78     1860.60     79.40 o 
   3   9  12      706.09      629.17     57.85 o 
   4   9  12      643.78      614.76     40.09 o 
   5   9  12     1530.97     1380.69     99.58 o 
   6   9  12       67.96      102.50     29.87 o 
   1  10  12     1314.13     1229.43     60.39 o 
   2  10  12     1096.70     1039.46     53.78 o 
   3  10  12      243.63      231.01     26.50 o 
   4  10  12      959.61      813.24     72.46 o 
   5  10  12      152.72      131.80     35.46 o 
  -1  -2  13       54.60       38.86     18.38 o 
   0  -2  13     1498.80     1484.07     86.87 o 
   1  -2  13      251.37      264.17     34.57 o 
  -2  -1  13      110.33      114.72     26.47 o 
  -1  -1  13      892.77      816.80     58.61 o 
   0  -1  13     1320.48     1191.65     74.32 o 
   1  -1  13      229.16      220.05     32.22 o 
   2  -1  13      391.66      453.70     43.80 o 
   3  -1  13      122.78      166.21     28.09 o 
  -3   0  13       69.02       80.64     23.96 o 
  -2   0  13      231.15      220.86     33.44 o 
  -1   0  13     1139.49     1026.89     68.49 o 
   0   0  13       47.71       32.79     16.84 o 
   1   0  13     2649.15     2652.08    134.64 o 
   2   0  13      378.19      341.33     38.94 o 
   3   0  13      298.71      268.62     34.73 o 
   4   0  13     1194.48     1169.46     72.30 o 
  -3   1  13      197.21      228.23     34.73 o 
  -2   1  13      408.45      390.31     42.67 o 
  -1   1  13        0.39       -3.56     14.73 o 
   0   1  13     2516.90     2414.71    124.68 o 
   1   1  13     1238.93     1234.80     75.13 o 
   2   1  13      478.59      472.56     44.85 o 
   3   1  13     1438.46     1340.37     80.31 o 
   4   1  13      112.00      120.31     23.96 o 
   5   1  13     2054.01     1789.29     98.85 o 
  -3   2  13      338.78      350.72     42.10 o 
  -2   2  13       23.10        0.73     15.54 o 
  -1   2  13      709.90      693.18     52.95 o 
   0   2  13     1262.16     1178.21     73.35 o 
   1   2  13      641.84      614.32     49.22 o 
   2   2  13     2654.81     2744.94    140.14 o 
   3   2  13      185.42      211.47     32.71 o 
   4   2  13      881.02      933.38     66.87 o 
   5   2  13     1818.09     1849.12    105.98 o 
   6   2  13      245.49      287.73     40.56 o 
  -3   3  13       22.43       40.08     20.48 o 
  -2   3  13      108.90      174.47     29.79 o 
  -1   3  13      887.65      862.06     59.83 o 
   0   3  13       26.16       47.85     20.24 o 
   1   3  13     3373.00     3442.49    170.34 o 
   2   3  13     1067.31     1017.58     71.00 o 
   3   3  13      153.56      182.08     31.57 o 
   4   3  13      474.60      535.63     55.62 o 
   5   3  13       20.01       29.96     19.03 o 
   6   3  13     2230.85     2337.23    129.05 o 
  -3   4  13      506.82      528.67     51.98 o 
  -2   4  13      303.01      240.13     34.65 o 
  -1   4  13        7.31       26.39     17.24 o 
   0   4  13     1732.05     1823.29    104.03 o 
   1   4  13     1687.11     1566.00     96.26 o 
   2   4  13      491.65      479.85     53.11 o 
   3   4  13     1567.45     1744.03    103.95 o 
   4   4  13        4.34        4.29     16.60 o 
   5   4  13     1024.97     1201.20     81.93 o 
   6   4  13     2066.71     2226.96    123.54 o 
  -3   5  13      776.75      825.30     62.50 o 
  -2   5  13        7.69       46.79     20.48 o 
  -1   5  13      607.98      670.43     54.00 o 
   0   5  13     1271.27     1299.24     84.12 o 
   1   5  13      413.77      473.61     52.38 o 
   2   5  13     4199.33     4461.53    216.00 o 
   3   5  13      485.99      504.54     54.08 o 
   4   5  13     1553.11     1794.23    107.43 o 
   5   5  13     2151.82     2412.60    132.69 o 
   6   5  13      116.06      145.73     31.49 o 
  -2   6  13      221.07      237.52     25.61 o 
  -1   6  13      453.10      437.59     48.25 o 
   0   6  13        5.22       -5.67     16.03 o 
   1   6  13     2469.65     2594.60    138.52 o 
   2   6  13      460.14      495.47     53.92 o 
   3   6  13      923.50     1066.40     76.59 o 
   4   6  13      649.39      720.95     64.20 o 
   5   6  13       73.50       99.82     27.12 o 
   6   6  13     2540.11     2568.85    137.79 o 
  -2   7  13      350.40      349.93     32.54 o 
  -1   7  13        3.76       15.19     13.09 o 
   0   7  13      331.51      382.21     32.48 o 
   1   7  13     1135.46     1204.11     58.29 o 
   2   7  13      599.97      676.90     61.93 o 
   3   7  13     2724.54     2905.81    153.09 o 
   4   7  13        6.22       19.92     17.24 o 
   5   7  13      415.73      423.18     48.49 o 
   6   7  13     1263.84     1342.96     85.66 o 
  -1   8  13      351.49      396.85     35.29 o 
   0   8  13      272.39      257.18     28.77 o 
   1   8  13       63.25       78.01     18.49 o 
   2   8  13     2951.61     3142.38    141.03 o 
   3   8  13      521.96      572.15     43.80 o 
   4   8  13      908.89      991.99     53.10 o 
   5   8  13      704.45      624.44     57.89 o 
   6   8  13        3.19       23.88     19.67 o 
   1   9  13     1176.98     1089.10     56.20 o 
   2   9  13      690.56      660.07     44.13 o 
   3   9  13     1293.26     1231.67    100.75 o 
   4   9  13     1769.74     1624.33     73.71 o 
   5   9  13        4.08        3.83     14.00 o 
   3  10  13     1746.62     1622.71     74.37 o 
  -1   0  14       20.20       16.43     17.57 o 
   0   0  14     1480.88     1345.71     82.90 o 
   1   0  14      201.28      183.45     31.17 o 
   2   0  14      352.21      345.13     41.53 o 
  -2   1  14        7.19       22.34     19.35 o 
  -1   1  14      642.96      685.89     58.05 o 
   0   1  14      449.77      407.47     44.85 o 
   1   1  14      998.33     1000.42     67.52 o 
   2   1  14     2092.22     2146.24    115.93 o 
   3   1  14      123.61       79.26     22.59 o 
  -2   2  14      218.16      253.48     36.92 o 
  -1   2  14      198.93      215.51     33.76 o 
   0   2  14      348.91      335.98     41.78 o 
   1   2  14     2014.88     1779.74    100.71 o 
   2   2  14      172.90      148.32     29.15 o 
   3   2  14      863.98      936.22     67.44 o 
   4   2  14      675.31      783.12     60.88 o 
  -2   3  14      350.97      341.00     42.91 o 
  -1   3  14       22.79       13.60     18.13 o 
   0   3  14     1104.22      990.62     67.93 o 
   1   3  14      161.58      148.88     31.17 o 
   2   3  14      727.26      763.61     61.12 o 
   3   3  14      926.59      997.34     72.94 o 
   4   3  14       41.21       57.40     24.29 o 
   5   3  14      934.59      960.99     73.03 o 
  -2   4  14       10.52       -0.16     17.24 o 
  -1   4  14      462.09      476.61     47.52 o 
   0   4  14      594.48      519.28     51.73 o 
   1   4  14      720.94      810.33     64.93 o 
   2   4  14     2287.24     2317.15    131.15 o 
   3   4  14        6.25        1.38     18.46 o 
   4   4  14     1246.78     1493.06     98.93 o 
   5   4  14      850.33      965.44     75.13 o 
  -2   5  14      375.98      347.32     41.69 o 
  -1   5  14      282.09      261.26     38.37 o 
   0   5  14       81.78       79.50     27.04 o 
   1   5  14     1899.51     1796.90    109.86 o 
   2   5  14      169.96      171.72     37.97 o 
   3   5  14     2772.20     3004.74    161.92 o 
   4   5  14     1710.01     2003.51    121.03 o 
   5   5  14       95.11      114.88     31.41 o 
  -1   6  14       48.33       45.66     25.10 o 
   0   6  14      520.10      559.84     57.56 o 
   1   6  14      125.36      117.63     32.87 o 
   2   6  14     1148.44     1186.87     85.33 o 
   3   6  14     2313.74     2860.06    156.01 o 
   4   6  14       34.00       41.45     22.75 o 
   5   6  14     1763.75     1898.18    115.29 o 
   0   7  14      286.97      303.03     45.50 o 
   1   7  14      220.55      237.78     42.18 o 
   2   7  14     1751.60     1892.35    115.61 o 
   3   7  14        3.60       15.30     25.02 o 
   4   7  14      757.10      883.84     75.94 o 
   5   7  14      816.04      884.24     70.76 o 
   1   8  14      713.03      821.26     71.57 o 
   2   8  14      122.26      161.03     37.73 o 
   3   8  14     1454.82     1653.52    105.98 o 
   4   8  14      876.59     1024.63     78.53 o 
   1   2  15        5.23       -0.97     17.73 o 
   0   3  15       11.24       28.90     22.43 o 
   1   3  15      485.32      539.68     54.65 o 
   2   3  15     1147.31     1148.74     79.75 o 
   3   3  15      218.61      284.01     43.48 o 
   0   4  15      230.69      281.90     41.21 o 
   1   4  15      622.82      628.41     61.85 o 
   2   4  15       33.58       26.39     22.99 o 
   3   4  15     1698.71     1991.53    122.17 o 
   0   5  15      567.04      534.66     56.59 o 
   1   5  15        2.61      -18.22     22.34 o 
   2   5  15     1036.37     1108.91     85.98 o 
   3   5  15     1013.25     1036.28     83.87 o 
   1   6  15      351.00      437.18     57.72 o 
   2   6  15      972.78     1142.10     88.65 o 
   3   6  15       52.50       67.60     32.87 o 
                                                 
